# Supplementary material for: Long-read sequencing uncovers a complex transcriptome topology in varicella zoster virus
Source: BMC Genomics. 2018 Dec 4;19:873. doi: 10.1186/s12864-018-5267-8 (PMC6280550; doi:10.1186/s12864-018-5267-8)
Supplement: Supplementary file 2 — The list of 5′, 3′ ends, TSSs, TESs, promoter motifs, polyadenilation signals, transcriptional overlaps and uORFs identified by this study. (XLSX 383 kb) [file 12864_2018_5267_MOESM2_ESM.xlsx]

## Sheet: Introduction
Table S1. The full list of 5′ ends in the non-cap-selected datasets generated by our pipeline. The p-values were calculated using the Poisson distribution. Positions not matching the Poisson distribution are marked with “True” in column “Passed”. Read ends with a local maximum in a ± 50 window are marked with “True” in column “Is Local Maximum”. Positions excluded because of missing TESs are mark…
Table S2. The full list of 5′ ends in the cap-selected datasets generated by our pipeline. The p-values were calculated using the Poisson distribution. Positions not matching the Poisson distribution are marked with “True” in column “Passed”. Read ends with a local maximum in a ± 50 window are marked with “True” in column “Is Local Maximum”. Positions excluded because of missing TESs are marked b…
Table S3. The full list of 3′ ends in the non-cap-selected datasets generated by our pipeline. The p-values were calculated using the Poisson distribution. Positions not matching the Poisson distribution are marked with “True” in column “Passed”. Read ends with a local maximum in a ± 50 window are marked with “True” in column “Is Local Maximum”. Positions excluded because of missing TSSs are mark…
Table S4. The full list of 3′ ends in the cap-selected datasets generated by our pipeline. The p-values were calculated using the Poisson distribution. Positions not matching the Poisson distribution are marked with “True” in column “Passed”. Read ends with a local maximum in a ± 50 window are marked with “True” in column “Is Local Maximum”. Positions excluded because of missing TSSs are marked b…
Table S5. The list of transcripts with TSS and TES that passed our criteria for validation. The sequencing dataset confirming the transcript isoform is marked with ‘✓’. TSS and splice donor and acceptor positions confirmed by targeted sequencing are marked with ‘*’. The relative abundance of the isoforms in each sequencing dataset is shown in this Table. Transcript types are abbreviated as follow…
Table S6. The list of transcripts with 5′ and 3′ ends that did not pass our criteria for validation. The sequencing dataset confirming the transcript isoform is marked with ‘✓’. TSS and splice donor and acceptor positions confirmed by targeted sequencing are marked with ‘*’. Transcript types are abbreviated as follows: as: antisense transcript; at: transcript with alternative TES; mo: monocistron…
Table S7. Promoter motifs and poly(A) signals. The consensus sequences of the promoter motifs and of the poly(A) signals were predicted by aligning their sequences to the VZV genome in the appropriate interval from the transcriptional start and end sites using the Smith-Waterman algorithm.
Table S8. Overlaps between the transcripts listed in Table S5.
Table S9. Upstream open reading frames (uORFs) of the VZV transcripts. We detected a total of 44 uORFs in silico, 38 of which are starting and terminating in the transcript’s 5′ untranslated region (5’UTR), while six are terminating in the ORF of the mRNA, the later resembling upstream ATGs. The uORFs with Strong Kozak consensus sequences are marked by *.

## Sheet: Table S1
p-value calculation type	mean	sd	variance	lambda	Position	Strand	Count	Vicinity	p-value	Is Local Maximum	Passed	Notes
Poisson	0.415841584158416	1.7791420782651	3.16534653465347	0	160	+	14	42	0	True	True
Poisson	0.0594059405940594	0.597022314125992	0.356435643564355	0	515	+	6	6	4.91828799908944E-13	True	True	**
Poisson	0.178217821782178	1.60247333584032	2.56792079207921	0	1158	+	16	18	0	True	True
Poisson	0.099009900990099	0.519710505859744	0.270099009900991	0	2487	-	4	10	7.30165781170911E-08	True	True
Poisson	3.23762376237624	15.6608738676049	245.26297029703	0	4181	-	150	327	0	True	True
Poisson	0.237623762376238	1.07841100561414	1.16297029702971	0	5517	-	9	24	1.27453603226968E-13	True	True
Poisson	0.910891089108911	4.25934034775572	18.1419801980198	0	5688	-	41	92	0	True	True
Poisson	0.475247524752475	2.52029386939675	6.35188118811882	0	8482	+	24	48	0	True	True
Poisson	0.0396039603960396	0.313712992373855	0.0984158415841581	0	8822	+	3	4	9.93098911994394E-08	True	True	**
Poisson	0.514851485148515	3.52310619024219	12.4122772277228	0	8966	+	34	52	0	True	True	**
Poisson	0.0396039603960396	0.313712992373855	0.0984158415841581	0	9780	+	3	4	9.93098911994394E-08	True	True	*
Poisson	0.0594059405940594	0.597022314125992	0.356435643564355	0	10374	+	6	6	4.91828799908944E-13	True	True	*
Poisson	0.693069306930693	2.59515924080749	6.7348514851485	0	10451	+	16	70	0	True	True
Poisson	0.475247524752475	1.83626827781749	3.37188118811882	0	10740	-	14	48	0	True	True
Poisson	23.4653465346535	71.6729466893102	5137.01128712871	0	10949	+	481	2370	0	True	True
Poisson	0.099009900990099	0.655819342426701	0.430099009900991	0	11602	+	6	10	1.69715352882349E-11	True	True	*
Poisson	0.0396039603960396	0.313712992373855	0.0984158415841581	0	12583	+	3	4	9.93098911994394E-08	True	True
Poisson	0.396039603960396	2.29381432518324	5.26158415841585	0	13529	+	22	40	0	True	True
Poisson	23.4653465346535	71.6729466893102	5137.0112871287	0	10967	+	84	2370	0	False	True
Poisson	0.099009900990099	0.655819342426701	0.430099009900991	0	14285	+	6	10	1.69715352882349E-11	True	True	**
Poisson	0.0396039603960396	0.313712992373855	0.0984158415841581	0	14737	+	3	4	9.93098911994394E-08	True	True	*
Poisson	0.099009900990099	0.574542435248251	0.330099009900991	0	14874	+	5	10	1.20203014208897E-09	True	True	*
Poisson	0.811881188118812	5.36975394461819	28.8342574257426	0	15184	+	47	82	0	True	True	**
Poisson	5.36633663366337	19.7654864712596	390.674455445544	0	16147	+	162	542	0	True	True
Poisson	0.0792079207920792	0.46223734848737	0.213663366336634	0	17321	+	4	8	2.43233095886808E-08	True	True	**
Poisson	0.356435643564356	1.74117292889501	3.03168316831684	0	18387	+	16	36	0	True	True
Poisson	0.277227722772277	1.26585000597376	1.60237623762376	0	18802	+	11	28	3.33066907387547E-16	True	True	**
Poisson	0.316831683168317	1.79404957049301	3.21861386138615	0	20393	+	17	32	0	True	True
Poisson	0.0594059405940594	0.341226674755003	0.116435643564357	0	21012	+	3	6	4.9486761277695E-07	True	True	*
Poisson	1.86138613861386	8.42618502404297	71.0005940594061	0	22545	-	73	188	0	True	True
Poisson	0.158415841584158	0.717393521957463	0.514653465346533	0	23862	-	6	16	4.32541003014819E-10	True	True
Poisson	0.0792079207920792	0.560056574228563	0.313663366336634	0	24017	+	4	8	2.43233095886808E-08	True	True
Poisson	3.63366336633663	17.9848396002173	323.454455445545	0	26594	-	157	367	0	True	True
Poisson	0.495049504950495	2.92104009687042	8.53247524752477	0	28905	-	26	50	0	True	True
Poisson	1.50495049504951	4.2228515540479	17.8324752475248	0	30546	-	21	152	0	True	True
Poisson	0.217821782178218	1.07334952737717	1.15207920792079	0	30681	+	10	22	1.11022302462516E-15	True	True
Poisson	0.396039603960396	1.76680054290682	3.12158415841585	0	32820	+	15	40	0	True	True
Poisson	0.0396039603960396	0.398014876083995	0.158415841584158	0	42070	+	4	4	7.85571052652756E-10	True	True	*
Poisson	7.34653465346535	38.889442177425	1512.38871287128	0	43187	-	335	742	0	True	True
Poisson	0.0792079207920792	0.483387387440585	0.233663366336634	0	43545	-	4	8	2.43233095886808E-08	True	True	*
Poisson	14.7722772277228	50.9693792758198	2597.87762376237	0	44035	-	353	1492	0	True	True
Poisson	0.198019801980198	0.905757163705571	0.82039603960396	0	44663	-	7	20	4.91801044333329E-11	True	True
Poisson	1.52475247524752	7.22162593798091	52.1518811881187	0	46084	+	61	154	0	True	True
Poisson	0.178217821782178	0.726581579782482	0.527920792079208	0	46177	+	5	18	3.82066398518788E-08	True	True
Poisson	0.158415841584158	0.809106584663934	0.654653465346536	0	50676	-	6	16	4.32541003014819E-10	True	True
Poisson	0.198019801980198	0.721384806884619	0.52039603960396	0	50790	+	6	20	1.99244010179456E-09	True	True
Poisson	1.68316831683168	6.54664905592061	42.8586138613862	0	56672	+	39	170	0	True	True
Poisson	0.0594059405940594	0.420042430671422	0.176435643564357	0	56789	+	4	6	5.86791293333278E-09	True	True	**
Poisson	0.0396039603960396	0.313712992373855	0.0984158415841581	0	58472	+	3	4	9.93098911994394E-08	True	True	**
Poisson	0.0594059405940594	0.341226674755003	0.116435643564357	0	58685	+	3	6	4.9486761277695E-07	True	True	**
Poisson	0.178217821782178	0.684047360991334	0.467920792079208	0	59074	+	5	18	3.82066398518788E-08	True	True
Poisson	1.85148514851485	5.54866855851719	30.7877227722773	0	118423	-	19	187	1.58761892521397E-14	False	True
Poisson	4.66336633663366	24.6533069699474	607.785544554456	0	120700	+	19	471	1.17523817344534E-07	False	True
Poisson	0.0792079207920792	0.523128441529071	0.273663366336634	0	59562	+	5	8	3.20490189942291E-10	True	True
Poisson	1.9009900990099	5.07248450070584	25.7300990099009	0	111474	+	17	192	2.72415423552275E-12	False	True
Poisson	0.495049504950495	1.8309765830083	3.35247524752475	0	59729	+	16	50	0	True	True
Poisson	0.118811881188119	0.570738621662689	0.325742574257426	0	60039	+	5	12	3.52895357380589E-09	True	True	**
Poisson	0.0396039603960396	0.313712992373855	0.0984158415841581	0	60823	-	3	4	9.93098911994394E-08	True	True	**
Poisson	7.30693069306931	38.8964632259174	1512.93485148515	0	43175	-	16	738	0.00150023816800293	False	False
Poisson	1.74257425742574	5.62077123773337	31.5930693069307	0	61330	-	44	176	0	True	True
Poisson	3.26732673267327	14.5697570941378	212.277821782178	0	62188	-	16	330	7.19684835059908E-08	False	True
Poisson	1.85148514851485	4.58123594374676	20.9877227722772	0	66007	+	16	187	1.73593361907365E-11	False	True
Poisson	5.9009900990099	23.9952099180212	575.770099009901	0	87913	-	16	596	0.000144393777962271	False	False
Poisson	3.97029702970297	11.7519831905467	138.109108910891	0	119458	-	16	401	1.02600146900667E-06	False	False
Poisson	0.0792079207920792	0.462237348487369	0.213663366336633	0	61917	-	4	8	2.43233095886808E-08	True	True	*
Poisson	3.26732673267327	14.5697570941378	212.277821782179	0	62200	-	127	330	0	True	True
Poisson	0.653465346534653	3.35391008694138	11.2487128712871	0	62279	-	32	66	0	True	True	**
Poisson	0.099009900990099	0.479686366182103	0.230099009900991	0	62556	-	4	10	7.30165781170911E-08	True	True
Poisson	1.44554455445545	8.0690460991678	65.1095049504952	0	63936	-	69	146	0	True	True
Poisson	2.51485148514851	15.0290477818032	225.872277227723	0	64393	+	129	254	0	True	True
Poisson	0.0594059405940594	0.341226674755003	0.116435643564357	0	64585	+	3	6	4.9486761277695E-07	True	True
Poisson	4.77227722772277	26.7282177438447	714.397623762377	0	104536	-	11	482	0.00381670238944287	False	False
Poisson	14.4059405940594	84.3439598569836	7113.90356435646	0	115753	+	11	1455	0.772708853155478	False	False
Poisson	3.23762376237624	15.6608738676049	245.26297029703	0	4156	-	10	327	0.000546693646524932	False	False
Poisson	3.63366336633663	17.9848396002173	323.454455445545	0	26582	-	10	367	0.00136678420622838	False	False
Poisson	0.0396039603960396	0.313712992373855	0.0984158415841581	0	64909	+	3	4	9.93098911994394E-08	True	True
Poisson	1.68316831683168	6.54664905592061	42.8586138613862	0	56678	+	10	170	1.65975706023502E-06	False	False
Poisson	0.475247524752475	1.70055320061409	2.89188118811882	0	101277	-	10	48	4.52959891816818E-12	True	True
Poisson	0.0396039603960396	0.398014876083995	0.158415841584158	0	65367	+	4	4	7.85571052652756E-10	True	True
Poisson	0.554455445544555	2.73303950767182	7.46950495049503	0	108446	+	10	56	2.29640750859517E-11	False	True
Poisson	3.72277227722772	10.3972292577217	108.102376237624	0	110510	+	10	376	0.00164824697859811	False	False
Poisson	1.77227722772277	4.59756715691856	21.1376237623762	0	65988	+	37	179	0	True	True
Poisson	3.23762376237624	15.6608738676049	245.26297029703	0	4167	-	9	327	0.00191574147718676	False	False
Poisson	0.138613861386139	0.837014969642682	0.700594059405939	0	69843	-	8	14	4.59632332194815E-14	True	True	**
Poisson	0.97029702970297	2.70353637129059	7.30910891089111	0	70389	-	9	98	8.46574962354296E-08	False	True
Poisson	0.0594059405940594	0.341226674755003	0.116435643564357	0	69940	-	3	6	4.9486761277695E-07	True	True
Poisson	16.3168316831683	90.4367105431273	8178.79861386139	0	114433	+	9	1648	0.9630030911483	False	False
Poisson	0.702970297029703	2.45578726462797	6.03089108910893	0	118168	-	9	71	4.29364577225755E-09	False	True
Poisson	0.99009900990099	2.70368285678979	7.309900990099	0	70350	-	19	100	0	True	True
Poisson	0.0594059405940594	0.341226674755003	0.116435643564357	0	70835	-	3	6	4.9486761277695E-07	True	True	*
Poisson	0.702970297029703	3.12903996284946	9.79089108910892	0	71477	+	26	71	0	True	True
Poisson	16.3168316831683	90.4367105431273	8178.79861386139	0	114422	+	8	1648	0.981523454684054	False	False
Poisson	0.574257425742574	2.60517383164144	6.78693069306932	0	121451	-	8	58	1.11773945654647E-08	False	True
Poisson	0.198019801980198	1.08646032583061	1.18039603960396	0	73308	+	8	20	1.07969189144796E-12	True	True	**
Poisson	1.86138613861386	8.42618502404297	71.000594059406	0	22525	-	7	188	0.000696203039351473	False	False
Poisson	0.118811881188119	0.570738621662689	0.325742574257426	0	73728	+	4	12	1.78722768917616E-07	True	True	**
Poisson	0.663366336633663	2.07979435388585	4.32554455445545	0	61269	-	7	67	5.16886688450846E-07	False	True
Poisson	0.198019801980198	1.08646032583061	1.18039603960396	0	73305	+	7	20	4.91801044333329E-11	False	True
Poisson	3.21782178217822	14.7489687506592	217.532079207921	0	75790	+	130	325	0	True	True
Poisson	0.0396039603960396	0.398014876083995	0.158415841584158	0	76427	+	4	4	7.85571052652756E-10	True	True	**
Poisson	0.099009900990099	0.500099000099971	0.250099009900991	0	79134	-	4	10	7.30165781170911E-08	True	True	**
Poisson	0.376237623762376	1.05689625932269	1.1170297029703	0	80320	+	8	38	2.96889290929414E-10	True	True
Poisson	0.158415841584158	0.821372914909261	0.674653465346537	0	80906	-	7	16	8.54605275435461E-12	True	True	**
Poisson	0.871287128712871	4.10283649768458	16.8332673267327	0	82601	-	35	88	0	True	True
Poisson	4.66336633663366	24.6533069699474	607.785544554456	0	120710	+	7	471	0.100649576149811	False	False
Poisson	3.26732673267327	11.3409797540679	128.617821782178	0	82710	+	78	330	0	True	True
Poisson	0.396039603960396	2.63468862646345	6.94158415841585	0	84058	+	26	40	0	True	True
Poisson	0.267326732673267	0.958030157238393	0.91782178217822	0	84527	+	6	27	1.5327492830508E-08	True	True
Poisson	0.455445544554455	1.45962154324501	2.13049504950495	0	84580	+	12	46	3.77475828372553E-15	True	True
Poisson	0.118811881188119	0.515502254366968	0.265742574257426	0	84984	+	4	12	1.78722768917616E-07	True	True
Poisson	0.752475247524752	3.11899323690853	9.72811881188117	0	85851	+	29	76	0	True	True	**
Poisson	1.86138613861386	7.13306344142585	50.8805940594061	0	86070	+	48	188	0	True	True	**
Poisson	0.554455445544555	2.72571182455061	7.42950495049503	0	87186	-	24	56	0	True	True
Poisson	1.74257425742574	5.62077123773337	31.5930693069307	0	61352	-	6	176	0.00215019909409775	False	False
Poisson	0.99009900990099	2.70368285678979	7.30990099009899	0	70376	-	6	100	7.83059592989188E-05	False	False
Poisson	3.26732673267327	11.3409797540679	128.617821782178	0	82721	+	6	330	0.0488329084275161	False	False
Poisson	5.88118811881188	23.9992862930184	575.965742574259	0	87925	-	203	594	0	True	True
Poisson	0.752475247524752	3.11899323690853	9.72811881188117	0	85857	+	6	76	1.40805877454353E-05	False	False
Poisson	0.217821782178218	0.87868037870479	0.772079207920792	0	88010	-	7	22	1.03586916821996E-10	True	True
Poisson	1.14851485148515	4.57686822754132	20.9477227722773	0	88342	-	33	116	0	True	True
Poisson	0.0594059405940594	0.341226674755003	0.116435643564357	0	90458	+	3	6	4.9486761277695E-07	True	True	**
Poisson	0.0792079207920792	0.54190715656525	0.293663366336634	0	94949	-	5	8	3.20490189942291E-10	True	True
Poisson	0.0396039603960396	0.313712992373855	0.0984158415841581	0	95754	-	3	4	9.93098911994394E-08	True	True
Poisson	2.7029702970297	10.9877609679638	120.730891089109	0	99831	-	101	273	0	True	True
Poisson	0.95049504950495	6.21188576460283	38.5875247524753	0	100278	-	56	96	0	True	True
Poisson	0.277227722772277	0.788908256785136	0.622376237623761	0	101708	-	5	28	4.97448344627394E-07	True	True
Poisson	0.198019801980198	1.05848761901307	1.12039603960396	0	104332	-	10	20	3.33066907387547E-16	True	True
Poisson	4.75247524752475	26.7310328796305	714.548118811884	0	104550	-	236	480	0	True	True
Poisson	0.158415841584158	0.595527887967083	0.354653465346534	0	105519	-	4	16	7.28766287538818E-07	True	True	*
Poisson	0.653465346534653	2.08055590438881	4.32871287128713	0	61256	-	5	66	6.19752692071485E-05	False	False
Poisson	1.44554455445545	8.0690460991678	65.1095049504951	0	63919	-	5	146	0.0037346985345843	False	False
Poisson	3.26732673267327	11.3409797540679	128.617821782178	0	82722	+	5	330	0.113226245104881	False	False
Poisson	1.08910891089109	4.58497330395934	21.0219801980198	0	88312	-	5	110	0.000920134440935749	False	False
Poisson	0.376237623762376	1.00847890556536	1.0170297029703	0	93898	-	12	38	2.85670548518899E-07	True	True
Poisson	0.178217821782178	0.74021671967013	0.547920792079208	0	105588	-	6	18	9.69589297739049E-10	True	True	**
Poisson	2.7029702970297	10.9877609679638	120.730891089109	0	99816	-	5	273	0.0569706627624645	False	False
Poisson	2.7029702970297	10.9877609679638	120.730891089109	0	99853	-	5	273	0.0569706627624645	False	False
Poisson	0.257425742574257	0.99652862825445	0.993069306930696	0	106352	-	9	26	2.78777001483377E-13	True	True
Poisson	3.27722772277228	9.87837923131237	97.5823762376235	0	119392	-	5	331	0.114400103075741	False	False
Poisson	0.099009900990099	0.458365585423896	0.210099009900991	0	106538	-	4	10	7.30165781170911E-08	True	True	**
Poisson	0.217821782178218	0.78235491173814	0.612079207920792	0	107005	-	6	22	3.81620102185565E-09	True	True
Poisson	0.198019801980198	0.60032994228504	0.36039603960396	0	10880	+	4	20	2.15212217435923E-06	True	False
Poisson	23.4257425742574	71.6857512389532	5138.84693069307	0	10979	+	4	2366	0.999998995148874	False	False
Poisson	0.316831683168317	1.04814782420522	1.09861386138614	0	107260	-	7	32	1.9011540119962E-09	True	True
Poisson	0.287128712871287	0.73941373619059	0.546732673267327	0	24036	+	4	29	1.28129005545485E-05	True	False
Poisson	0.554455445544555	2.73303950767182	7.46950495049504	0	108432	+	25	56	0	True	True
Poisson	0.396039603960396	1.76680054290683	3.12158415841585	0	32831	+	4	40	5.84616650406433E-05	False	False
Poisson	4.96039603960396	24.3421119839997	592.538415841584	0	109204	-	191	501	0	True	True
Poisson	0.178217821782178	0.766759931190466	0.587920792079208	0	109406	-	6	18	9.69589297739049E-10	True	True
Poisson	0.188118811881188	0.902362136696001	0.814257425742572	0	44701	-	4	19	1.67900309622215E-06	False	False
Poisson	3.52475247524752	10.5210209194792	110.691881188119	0	110428	+	81	356	0	True	True
Poisson	4.03960396039604	10.3999238382588	108.158415841584	0	110494	+	85	408	0	True	True
Poisson	0.217821782178218	0.912183757759802	0.832079207920792	0	110750	+	6	22	3.81620102185565E-09	True	True	**
Poisson	2.51485148514851	15.0290477818032	225.872277227723	0	64394	+	4	254	0.110814987405097	False	False
Poisson	2.53465346534653	15.0263530881153	225.791287128713	0	64406	+	4	256	0.113499617835543	False	False
Poisson	0.158415841584158	0.57849240733698	0.334653465346534	0	110819	+	4	16	7.28766287538818E-07	True	True
Poisson	1.82178217821782	4.58343984274685	21.0079207920793	0	66021	+	4	184	0.0380025455091101	False	False
Poisson	0.118811881188119	0.495724292583515	0.245742574257426	0	110887	+	4	12	1.78722768917616E-07	True	True
Poisson	3.21782178217822	14.7489687506592	217.532079207921	0	75809	+	4	325	0.222568435268178	False	False
Poisson	1.8019801980198	5.05572903146559	25.560396039604	0	111456	+	33	182	0	True	True
Poisson	0.594059405940594	1.78425456604029	3.18356435643564	0	111528	+	12	60	1.06248343456627E-13	True	True
Poisson	0.376237623762376	1.05689625932269	1.1170297029703	0	80343	+	4	38	4.598198708472E-05	False	False
Poisson	0.475247524752475	3.51736850331591	12.3718811881188	0	82649	-	4	48	0.000136276037277061	False	False
Poisson	0.405940594059406	2.63506439322375	6.94356435643565	0	84061	+	4	41	6.56058543390126E-05	False	False
Poisson	0.643564356435644	2.10040071612939	4.41168316831683	0	111752	+	15	65	0	True	True
Poisson	0.722772277227723	3.12127798147229	9.74237623762374	0	85868	+	4	73	0.00090487711268572	False	False
Poisson	1.81188118811881	7.13822508931615	50.9542574257426	0	86090	+	4	183	0.0372719338457191	False	False
Poisson	0.554455445544555	2.72571182455061	7.42950495049504	0	87170	-	4	56	0.000275965008514567	False	False
Poisson	5.9009900990099	23.9947931645576	575.750099009902	0	87952	-	4	596	0.7014721338231	False	False
Poisson	0.158415841584158	0.821372914909261	0.674653465346536	0	111941	+	7	16	8.54605275435461E-12	True	True	**
Poisson	0.455445544554455	3.03158292802703	9.19049504950496	0	112970	+	26	46	0	True	True
Poisson	0.148514851485149	0.622673889188576	0.387722772277227	0	107068	-	4	15	5.32126248398157E-07	False	True
Poisson	0.316831683168317	1.05764543273544	1.11861386138614	0	107218	-	4	32	2.04520459688995E-05	False	False
Poisson	0.514851485148515	2.72622031899896	7.43227722772277	0	108410	+	4	52	0.000196821689748994	False	False
Poisson	4.96039603960396	24.3421119839997	592.538415841584	0	109192	-	4	501	0.552530211310337	False	False
Poisson	0.178217821782178	0.669268848878541	0.447920792079208	0	110585	+	4	18	1.29185401009924E-06	True	False
Poisson	16.3168316831683	90.4367105431273	8178.79861386139	0	114407	+	831	1648	0	True	True	***
Poisson	0.099009900990099	0.53860840125363	0.290099009900991	0	114831	+	4	10	7.30165781170911E-08	True	True	*
Poisson	0.623762376237624	2.09690956003598	4.3970297029703	0	111735	+	4	63	0.000469789398794607	False	False
Poisson	0.643564356435644	2.10040071612939	4.41168316831683	0	111754	+	4	65	0.000540399173694639	False	False
Poisson	16.3168316831683	90.4367105431273	8178.79861386139	0	114438	+	4	1648	0.999686199001654	False	False
Poisson	0.138613861386139	0.69324891590679	0.480594059405939	0	115489	+	6	14	1.72819536459201E-10	True	True	**
Poisson	14.4059405940594	84.3439598569836	7113.90356435646	0	115755	+	4	1455	0.998663537258499	False	False
Poisson	14.4455445544554	84.3374739066241	7112.80950495049	0	115738	+	755	1459	0	True	True
Poisson	0.158415841584158	0.628214505838996	0.394653465346533	0	119010	-	4	16	7.28766287538818E-07	True	True
Poisson	0.118811881188119	0.552939937296472	0.305742574257426	0	116007	+	4	12	1.78722768917616E-07	True	True	*
Poisson	0.138613861386139	0.632925002986878	0.400594059405939	0	119204	-	4	14	3.79987628362777E-07	False	True
Poisson	0.0594059405940594	0.420042430671422	0.176435643564357	0	117430	+	3	6	4.9486761277695E-07	True	True
Poisson	0.534653465346535	2.59832390758213	6.75128712871289	0	121487	-	4	54	0.000233857883083832	False	False
Poisson	0.138613861386139	0.800371201009844	0.64059405940594	0	117956	-	7	14	2.98860935998846E-12	True	True	**
Poisson	0.316831683168317	1.12187961091471	1.25861386138614	0	122679	+	4	32	2.04520459688995E-05	False	False
Poisson	0.168316831683168	0.617564683748885	0.38138613861386	0	122827	+	4	17	9.78732047518527E-07	True	False
Poisson	0.702970297029703	2.45578726462797	6.03089108910892	0	118145	-	21	71	0	True	True	**
Poisson	0.237623762376238	0.75031346584591	0.562970297029702	0	123588	+	4	24	5.18221829781673E-06	False	False
Poisson	0.554455445544555	1.59044174696688	2.52950495049505	0	118369	-	10	56	2.29640750859517E-11	True	True
Poisson	0.415841584158416	1.7791420782651	3.16534653465347	0	169	+	3	42	0.000895463002744012	False	False
Poisson	0.237623762376238	1.07841100561414	1.16297029702971	0	5506	-	3	24	0.000109931135237051	False	False
Poisson	1.76237623762376	5.55004236894005	30.8029702970297	0	118441	-	40	178	0	True	True
Poisson	0.158415841584158	0.57849240733698	0.334653465346534	0	119078	-	4	16	7.28766287538818E-07	True	True	*
Poisson	0.099009900990099	0.458365585423896	0.210099009900991	0	11165	+	3	10	3.69965125213145E-06	True	False
Poisson	0.237623762376238	0.861957247796958	0.742970297029706	0	119147	-	6	24	6.89684520605027E-09	True	True	**
Poisson	0.118811881188119	0.534548944678994	0.285742574257426	0	119312	-	4	12	1.78722768917616E-07	True	True	*
Poisson	0.356435643564356	1.74117292889502	3.03168316831685	0	18425	+	3	36	0.000506553870355808	False	False
Poisson	3.68316831683168	9.8923512807313	97.8586138613862	0	119403	-	84	372	0	True	True
Poisson	0.267326732673267	0.733363335719899	0.537821782178217	0	24032	+	3	27	0.000171988608421603	False	False
Poisson	0.0792079207920792	0.416729368219513	0.173663366336634	0	44754	-	3	8	1.53950128289893E-06	True	False
Poisson	0.0792079207920792	0.416729368219513	0.173663366336634	0	53629	+	3	8	1.53950128289893E-06	True	False
Poisson	3.68316831683168	11.7872224829001	138.938613861386	0	119469	-	85	372	0	True	True
Poisson	0.0594059405940594	0.369371958281021	0.136435643564357	0	119661	-	3	6	4.9486761277695E-07	True	True	*
Poisson	0.178217821782178	0.684047360991334	0.467920792079208	0	59095	+	3	18	3.64636274516883E-05	False	False
Poisson	0.495049504950495	1.8309765830083	3.35247524752475	0	59746	+	3	50	0.001689838694927	False	False
Poisson	0.198019801980198	1.01999805862755	1.04039603960396	0	120491	+	7	20	4.91801044333329E-11	True	True
Poisson	0.118811881188119	0.453588551726591	0.205742574257426	0	64469	+	3	12	7.55146250086547E-06	True	False
Poisson	4.66336633663366	24.6533069699474	607.785544554456	0	120693	+	186	471	0	True	True
Poisson	0.574257425742574	2.60517383164144	6.78693069306932	0	121466	-	24	58	0	True	True
Poisson	1.65346534653465	4.60311990624697	21.1887128712871	0	65967	+	3	167	0.0863534101349996	False	False
Poisson	0.891089108910891	2.31041550418538	5.3380198019802	0	66044	+	3	90	0.013023104482877	False	False
Poisson	0.0594059405940594	0.341226674755003	0.116435643564357	0	121586	-	3	6	4.9486761277695E-07	True	True	**
Poisson	0.118811881188119	0.534548944678994	0.285742574257426	0	122082	+	4	12	1.78722768917616E-07	True	True
Poisson	0.702970297029703	3.12903996284946	9.79089108910893	0	71480	+	3	71	0.00583819080721826	False	False
Poisson	0.158415841584158	0.542819919813684	0.294653465346535	0	82832	+	3	16	2.31254681026805E-05	True	False
Poisson	0.138613861386139	0.510484142168923	0.260594059405941	0	84239	+	3	14	1.3771085085823E-05	True	False
Poisson	0.435643564356436	1.45200441861696	2.10831683168317	0	84601	+	3	44	0.00106189733416151	False	False
Poisson	1.67326732673267	7.14857875509683	51.1021782178218	0	86034	+	3	169	0.0892316511799033	False	False
Poisson	0.0792079207920792	0.391999191755077	0.153663366336633	0	86203	+	3	8	1.53950128289893E-06	True	False
Poisson	5.86138613861386	24.0016789841754	576.080594059406	0	87898	-	3	592	0.835991702942364	False	False
Poisson	0.336633663366337	1.12496424585648	1.26554455445545	0	122637	+	8	34	1.1305267832995E-10	True	True
Poisson	0.118811881188119	0.475123746257148	0.225742574257426	0	92040	+	3	12	7.55146250086547E-06	True	False
Poisson	0.376237623762376	1.00847890556536	1.0170297029703	0	93878	-	3	38	0.000619094282410471	False	False
Poisson	0.277227722772277	0.895754563272643	0.802376237623764	0	122892	+	7	28	6.76579570146885E-10	True	True
Poisson	0.099009900990099	0.436003451707657	0.190099009900991	0	96224	-	5	10	3.69965125213145E-06	True	True
Poisson	0.118811881188119	0.552939937296471	0.305742574257426	0	105479	-	3	12	7.55146250086547E-06	False	False
Poisson	0.099009900990099	0.436003451707656	0.19009900990099	0	105932	-	3	10	3.69965125213145E-06	True	False
Poisson	0.099009900990099	0.387426134767635	0.15009900990099	0	106239	-	3	10	3.69965125213145E-06	True	False
Poisson	0.277227722772277	1.00118741383607	1.00237623762376	0	106309	-	3	28	0.000197364369447617	False	False
Poisson	0.118811881188119	0.475123746257147	0.225742574257426	0	108792	-	3	12	7.55146250086547E-06	True	False
Poisson	0.118811881188119	0.453588551726591	0.205742574257426	0	109588	+	3	12	7.55146250086547E-06	True	False
Poisson	6.63366336633663	13.8019728823652	190.494455445544	0	110464	+	3	670	0.897023233710255	False	False
Poisson	0.603960396039604	1.5561440031102	2.42158415841585	0	110553	+	3	61	0.00343693660480093	False	False
Poisson	0.227722772277228	0.705424526350083	0.497623762376238	0	110564	+	3	23	9.34544165196449E-05	False	False
Poisson	0.118811881188119	0.515502254366968	0.265742574257426	0	110690	+	3	12	7.55146250086547E-06	True	False
Poisson	0.158415841584158	0.560939805457355	0.314653465346535	0	111046	+	3	16	2.31254681026805E-05	True	False
Poisson	0.118811881188119	0.552939937296472	0.305742574257426	0	115978	+	3	12	7.55146250086547E-06	False	False
Poisson	0.099009900990099	0.458365585423896	0.210099009900991	0	116863	+	3	10	3.69965125213145E-06	True	False
Poisson	0.118811881188119	0.475123746257148	0.225742574257426	0	123359	+	4	12	1.78722768917616E-07	True	True	**
Poisson	0.178217821782178	0.589848109329179	0.347920792079208	0	118851	-	3	18	3.64636274516883E-05	True	False
Poisson	0.148514851485149	0.517419338909194	0.267722772277227	0	118914	-	3	15	1.8005192310766E-05	True	False
Poisson	6.40594059405941	14.5493492760479	211.683564356436	0	119433	-	3	647	0.881511812999602	False	False
Poisson	6.01980198019802	14.6150471761263	213.599603960396	0	119446	-	3	608	0.850554420060976	False	False
Poisson	0.217821782178218	0.743020328067	0.552079207920792	0	123545	+	5	22	1.23126119189187E-07	True	True
Poisson	0.158415841584158	0.595527887967083	0.354653465346535	0	124309	+	4	16	7.28766287538818E-07	True	True	**
Poisson	0.099009900990099	0.387426134767635	0.15009900990099	0	123658	+	3	10	3.69965125213145E-06	True	False
Poisson	0.415841584158416	1.7791420782651	3.16534653465347	0	157	+	2	42	0.00880288277147612	False	False
Poisson	0.415841584158416	1.7791420782651	3.16534653465347	0	172	+	2	42	0.00880288277147612	False	False
Poisson	0.0396039603960396	0.280028287114282	0.0784158415841585	0	422	+	2	4	1.00502662317981E-05	True	False
Poisson	0.0396039603960396	0.280028287114282	0.0784158415841585	0	433	+	2	4	1.00502662317981E-05	False	False
Poisson	0.0594059405940594	0.341226674755003	0.116435643564357	0	666	+	2	6	3.34208473987685E-05	True	False
Poisson	0.0594059405940594	0.341226674755003	0.116435643564357	0	691	+	2	6	3.34208473987685E-05	False	False
Poisson	0.0198019801980198	0.199007438041998	0.0396039603960395	0	764	+	2	2	1.27505199098987E-06	True	False
Poisson	0.0198019801980198	0.199007438041998	0.0396039603960395	0	1245	+	2	2	1.27505199098987E-06	True	False
Poisson	0.118811881188119	0.430978623898479	0.185742574257426	0	1669	+	3	12	3.88887628362777E-05	True	True
Poisson	0.0594059405940594	0.276469968648236	0.0764356435643566	0	2250	-	2	6	3.34208473987685E-05	True	False
Poisson	0.0396039603960396	0.280028287114281	0.0784158415841583	0	2316	-	2	4	1.00502662317981E-05	False	False
Poisson	0.0594059405940594	0.310540888715732	0.0964356435643566	0	2365	-	2	6	3.34208473987685E-05	True	False
Poisson	0.099009900990099	0.519710505859743	0.27009900990099	0	2437	-	2	10	0.000150215692085287	False	False
Poisson	0.099009900990099	0.519710505859743	0.27009900990099	0	2454	-	2	10	0.000150215692085287	False	False
Poisson	0.0198019801980198	0.199007438041998	0.0396039603960395	0	2714	-	2	2	1.27505199098987E-06	True	False
Poisson	0.0396039603960396	0.280028287114282	0.0784158415841585	0	3083	-	2	4	1.00502662317981E-05	False	False
Poisson	0.0198019801980198	0.199007438041998	0.0396039603960395	0	3398	-	2	2	1.27505199098987E-06	True	False
Poisson	0.0396039603960396	0.241693693720292	0.0584158415841585	0	3558	-	2	4	1.00502662317981E-05	True	False
Poisson	0.0198019801980198	0.199007438041998	0.0396039603960395	0	3668	-	2	2	1.27505199098987E-06	True	False
Poisson	0.0792079207920792	0.365600008666074	0.133663366336634	0	3901	-	2	8	7.8055988933845E-05	False	False
Poisson	0.0792079207920792	0.365600008666074	0.133663366336633	0	3937	-	2	8	7.8055988933845E-05	False	False
Poisson	3.20792079207921	15.6660887471527	245.426336633664	0	4193	-	2	324	0.621746891888654	False	False
Poisson	0.0198019801980198	0.199007438041998	0.0396039603960395	0	4278	-	2	2	1.27505199098987E-06	True	False
Poisson	0.0198019801980198	0.199007438041998	0.0396039603960395	0	4653	-	2	2	1.27505199098987E-06	True	False
Poisson	0.0198019801980198	0.199007438041998	0.0396039603960395	0	4714	-	2	2	1.27505199098987E-06	True	False
Poisson	0.0198019801980198	0.199007438041998	0.0396039603960395	0	5052	-	2	2	1.27505199098987E-06	True	False
Poisson	0.0198019801980198	0.199007438041998	0.0396039603960395	0	5246	-	2	2	1.27505199098987E-06	True	False
Poisson	0.0198019801980198	0.199007438041998	0.0396039603960395	0	5614	-	2	2	1.27505199098987E-06	True	False
Poisson	0.891089108910891	4.26122280595373	18.1580198019802	0	5670	-	2	90	0.0613976695916595	False	False
Poisson	0.0198019801980198	0.199007438041998	0.0396039603960395	0	5972	-	2	2	1.27505199098987E-06	True	False
Poisson	0.0198019801980198	0.199007438041998	0.0396039603960395	0	6373	-	2	2	1.27505199098987E-06	True	False
Poisson	0.0198019801980198	0.199007438041998	0.0396039603960395	0	8010	+	2	2	1.27505199098987E-06	True	False
Poisson	0.455445544554455	2.52001885895819	6.35049504950495	0	8465	+	2	46	0.0112341938678932	False	False
Poisson	0.0198019801980198	0.199007438041998	0.0396039603960395	0	8624	-	2	2	1.27505199098987E-06	True	False
Poisson	0.0198019801980198	0.199007438041998	0.0396039603960395	0	8701	+	2	2	1.27505199098987E-06	True	False
Poisson	0.514851485148515	3.52310619024219	12.4122772277228	0	8987	+	2	52	0.0155387863394008	False	False
Poisson	0.514851485148515	3.52310619024219	12.4122772277228	0	8998	+	2	52	0.0155387863394008	False	False
Poisson	0.0198019801980198	0.199007438041998	0.0396039603960395	0	9620	+	2	2	1.27505199098987E-06	True	False
Poisson	0.0198019801980198	0.199007438041998	0.0396039603960395	0	10057	-	2	2	1.27505199098987E-06	True	False
Poisson	0.693069306930693	2.59515924080749	6.7348514851485	0	10456	+	2	70	0.033303803272175	False	False
Poisson	0.693069306930693	2.59515924080749	6.73485148514849	0	10469	+	2	70	0.033303803272175	False	False
Poisson	0.0198019801980198	0.199007438041998	0.0396039603960395	0	10644	+	2	2	1.27505199098987E-06	True	False
Poisson	0.0198019801980198	0.199007438041998	0.0396039603960395	0	10699	+	2	2	1.27505199098987E-06	True	False
Poisson	0.495049504950495	1.83643002794137	3.37247524752475	0	10759	-	2	50	0.014015135122574	False	False
Poisson	0.0396039603960396	0.241693693720292	0.0584158415841584	0	10800	+	2	4	1.00502662317981E-05	True	False
Poisson	12.3366336633663	66.2288875382522	4386.26554455446	0	10899	+	2	1246	0.999607567124844	False	False
Poisson	23.0693069306931	71.7672986012073	5150.54514851485	0	10920	+	2	2330	0.999999972217362	False	False
Poisson	2.27722772277228	9.11605047362199	83.1023762376237	0	11012	+	2	230	0.397913537152415	False	False
Poisson	0.0198019801980198	0.199007438041998	0.0396039603960395	0	11013	-	2	2	1.27505199098987E-06	True	False
Poisson	0.0396039603960396	0.280028287114281	0.0784158415841584	0	11072	+	2	4	1.00502662317981E-05	False	False
Poisson	0.099009900990099	0.458365585423895	0.21009900990099	0	11136	+	2	10	0.000150215692085287	False	False
Poisson	0.099009900990099	0.458365585423895	0.21009900990099	0	11147	+	2	10	0.000150215692085287	False	False
Poisson	0.0396039603960396	0.280028287114281	0.0784158415841584	0	11285	+	2	4	1.00502662317981E-05	True	False
Poisson	0.0594059405940594	0.341226674755003	0.116435643564357	0	11324	+	2	6	3.34208473987685E-05	False	False
Poisson	0.0594059405940594	0.341226674755003	0.116435643564357	0	11363	+	2	6	3.34208473987685E-05	False	False
Poisson	0.0891089108910891	0.402467635990525	0.161980198019802	0	11400	+	2	9	0.000110319555785554	False	False
Poisson	0.0792079207920792	0.365600008666074	0.133663366336633	0	11443	+	2	8	7.8055988933845E-05	False	False
Poisson	0.0396039603960396	0.280028287114281	0.0784158415841583	0	11514	+	2	4	1.00502662317981E-05	True	False
Poisson	0.118811881188119	0.682453349510005	0.465742574257426	0	11555	+	2	12	0.000255767033473187	False	False
Poisson	0.0198019801980198	0.199007438041998	0.0396039603960395	0	11657	+	2	2	1.27505199098987E-06	True	False
Poisson	0.0396039603960396	0.280028287114281	0.0784158415841584	0	11756	+	2	4	1.00502662317981E-05	True	False
Poisson	0.0594059405940594	0.341226674755003	0.116435643564357	0	11789	+	2	6	3.34208473987685E-05	False	False
Poisson	0.0594059405940594	0.310540888715732	0.0964356435643566	0	11823	+	2	6	3.34208473987685E-05	False	False
Poisson	0.0396039603960396	0.241693693720292	0.0584158415841585	0	11929	-	2	4	1.00502662317981E-05	True	False
Poisson	0.0792079207920792	0.337139980329586	0.113663366336633	0	12069	+	2	8	7.8055988933845E-05	True	False
Poisson	0.0198019801980198	0.199007438041998	0.0396039603960395	0	12228	+	2	2	1.27505199098987E-06	True	False
Poisson	0.0594059405940594	0.310540888715732	0.0964356435643566	0	12890	+	2	6	3.34208473987685E-05	True	False
Poisson	0.0198019801980198	0.199007438041998	0.0396039603960395	0	13083	+	2	2	1.27505199098987E-06	True	False
Poisson	0.0198019801980198	0.199007438041998	0.0396039603960395	0	13457	+	2	2	1.27505199098987E-06	True	False
Poisson	0.396039603960396	2.29381432518324	5.26158415841585	0	13527	+	2	40	0.00771563348967952	False	False
Poisson	0.396039603960396	2.29381432518324	5.26158415841586	0	13565	+	2	40	0.00771563348967952	False	False
Poisson	0.118811881188119	0.65248952041962	0.425742574257426	0	14240	+	2	12	0.000255767033473187	False	False
Poisson	0.099009900990099	0.640389732819782	0.410099009900991	0	14327	+	2	10	0.000150215692085287	False	False
Poisson	0.0396039603960396	0.241693693720292	0.0584158415841585	0	14433	+	2	4	1.00502662317981E-05	True	False
Poisson	0.099009900990099	0.574542435248251	0.330099009900991	0	14889	+	2	10	0.000150215692085287	False	False
Poisson	0.0594059405940594	0.341226674755003	0.116435643564357	0	14970	+	2	6	3.34208473987685E-05	True	False
Poisson	0.0594059405940594	0.341226674755003	0.116435643564357	0	15008	+	2	6	3.34208473987685E-05	False	False
Poisson	0.0594059405940594	0.341226674755003	0.116435643564357	0	15082	+	2	6	3.34208473987685E-05	True	False
Poisson	0.0594059405940594	0.341226674755003	0.116435643564357	0	15105	+	2	6	3.34208473987685E-05	False	False
Poisson	0.0198019801980198	0.199007438041998	0.0396039603960395	0	15317	+	2	2	1.27505199098987E-06	True	False
Poisson	0.0594059405940594	0.310540888715732	0.0964356435643566	0	15644	+	2	6	3.34208473987685E-05	True	False
Poisson	0.0594059405940594	0.341226674755003	0.116435643564357	0	15690	+	2	6	3.34208473987685E-05	False	False
Poisson	0.0396039603960396	0.280028287114281	0.0784158415841585	0	15732	+	2	4	1.00502662317981E-05	False	False
Poisson	0.0396039603960396	0.241693693720292	0.0584158415841585	0	15827	+	2	4	1.00502662317981E-05	True	False
Poisson	0.0198019801980198	0.199007438041998	0.0396039603960395	0	15971	+	2	2	1.27505199098987E-06	True	False
Poisson	5.37623762376238	19.7630217756033	390.577029702971	0	16174	+	2	543	0.903665583569741	False	False
Poisson	0.0594059405940594	0.276469968648236	0.0764356435643566	0	16385	+	2	6	3.34208473987685E-05	True	False
Poisson	0.0396039603960396	0.280028287114281	0.0784158415841583	0	16579	+	2	4	1.00502662317981E-05	True	False
Poisson	0.0396039603960396	0.280028287114282	0.0784158415841585	0	16620	+	2	4	1.00502662317981E-05	False	False
Poisson	0.0594059405940594	0.310540888715732	0.0964356435643566	0	16944	+	2	6	3.34208473987685E-05	True	False
Poisson	0.0495049504950495	0.295845825516007	0.0875247524752478	0	16981	+	2	5	1.94845265522048E-05	False	False
Poisson	0.0198019801980198	0.199007438041998	0.0396039603960395	0	17496	+	2	2	1.27505199098987E-06	True	False
Poisson	0.0396039603960396	0.241693693720292	0.0584158415841584	0	17743	+	2	4	1.00502662317981E-05	True	False
Poisson	0.0792079207920792	0.365600008666074	0.133663366336633	0	18031	+	2	8	7.8055988933845E-05	True	False
Poisson	0.0792079207920792	0.365600008666074	0.133663366336633	0	18043	+	2	8	7.8055988933845E-05	False	False
Poisson	0.0396039603960396	0.280028287114282	0.0784158415841585	0	18268	+	2	4	1.00502662317981E-05	True	False
Poisson	0.356435643564356	1.74117292889502	3.03168316831685	0	18405	+	2	36	0.00579093456654245	False	False
Poisson	0.297029702970297	1.26920884377194	1.61089108910891	0	18836	+	2	30	0.00350130481964794	False	False
Poisson	0.0198019801980198	0.199007438041998	0.0396039603960395	0	19498	+	2	2	1.27505199098987E-06	True	False
Poisson	0.316831683168317	1.79404957049301	3.21861386138615	0	20408	+	2	32	0.00418762413582452	False	False
Poisson	0.0396039603960396	0.241693693720292	0.0584158415841584	0	20500	+	2	4	1.00502662317981E-05	True	False
Poisson	0.0396039603960396	0.280028287114282	0.0784158415841585	0	20681	+	2	4	1.00502662317981E-05	True	False
Poisson	0.0396039603960396	0.241693693720292	0.0584158415841584	0	20757	+	2	4	1.00502662317981E-05	True	False
Poisson	0.0495049504950495	0.259855252929872	0.0675247524752477	0	21441	-	2	5	1.94845265522048E-05	True	False
Poisson	0.0198019801980198	0.199007438041998	0.0396039603960395	0	22035	-	2	2	1.27505199098987E-06	True	False
Poisson	0.0396039603960396	0.241693693720292	0.0584158415841585	0	22462	-	2	4	1.00502662317981E-05	True	False
Poisson	0.0198019801980198	0.199007438041998	0.0396039603960395	0	23611	-	2	2	1.27505199098987E-06	True	False
Poisson	0.158415841584158	0.717393521957464	0.514653465346534	0	23843	-	2	16	0.000588642188935951	False	False
Poisson	0.227722772277228	0.705424526350082	0.497623762376238	0	24151	+	2	23	0.00166081670392482	False	False
Poisson	0.287128712871287	0.73941373619059	0.546732673267327	0	24061	+	2	29	0.00318593466282724	False	False
Poisson	0.247524752475248	0.698655002044061	0.488118811881186	0	24081	+	2	25	0.00210177613731277	False	False
Poisson	0.0198019801980198	0.199007438041998	0.0396039603960395	0	26883	-	2	2	1.27505199098987E-06	True	False
Poisson	0.0198019801980198	0.199007438041998	0.0396039603960395	0	27028	-	2	2	1.27505199098987E-06	True	False
Poisson	0.0198019801980198	0.199007438041998	0.0396039603960395	0	29936	-	2	2	1.27505199098987E-06	True	False
Poisson	0.683168316831683	2.78542884694371	7.75861386138614	0	30490	-	2	69	0.0321258495082735	False	False
Poisson	0.217821782178218	1.07334952737717	1.15207920792079	0	30687	+	2	22	0.00146418046527808	False	False
Poisson	0.396039603960396	1.76680054290683	3.12158415841585	0	32837	+	2	40	0.00771563348967952	False	False
Poisson	0.0396039603960396	0.280028287114282	0.0784158415841585	0	33969	+	2	4	1.00502662317981E-05	True	False
Poisson	0.0198019801980198	0.199007438041998	0.0396039603960395	0	35061	+	2	2	1.27505199098987E-06	True	False
Poisson	0.0198019801980198	0.199007438041998	0.0396039603960395	0	39882	-	2	2	1.27505199098987E-06	True	False
Poisson	0.0198019801980198	0.199007438041998	0.0396039603960395	0	41778	+	2	2	1.27505199098987E-06	True	False
Poisson	0.0396039603960396	0.241693693720292	0.0584158415841584	0	42519	+	2	4	1.00502662317981E-05	True	False
Poisson	0.0198019801980198	0.199007438041998	0.0396039603960395	0	42591	-	2	2	1.27505199098987E-06	True	False
Poisson	0.0396039603960396	0.241693693720292	0.0584158415841585	0	42754	-	2	4	1.00502662317981E-05	True	False
Poisson	0.0792079207920792	0.391999191755077	0.153663366336633	0	42996	-	2	8	7.8055988933845E-05	False	False
Poisson	0.0792079207920792	0.391999191755076	0.153663366336633	0	43029	-	2	8	7.8055988933845E-05	True	False
Poisson	0.0198019801980198	0.199007438041998	0.0396039603960395	0	43052	+	2	2	1.27505199098987E-06	True	False
Poisson	0.0594059405940594	0.341226674755003	0.116435643564357	0	43408	-	2	6	3.34208473987685E-05	False	False
Poisson	0.099009900990099	0.41243061222585	0.17009900990099	0	43437	-	2	10	0.000150215692085287	False	False
Poisson	0.118811881188119	0.453588551726591	0.205742574257426	0	43486	-	2	12	0.000255767033473187	False	False
Poisson	0.138613861386139	0.566210260774159	0.320594059405941	0	43513	-	2	14	0.000400199897432119	False	False
Poisson	0.0396039603960396	0.241693693720292	0.0584158415841585	0	43613	-	2	4	1.00502662317981E-05	True	False
Poisson	0.0693069306930693	0.324266117334952	0.105148514851485	0	43881	-	2	7	5.26797008884028E-05	False	False
Poisson	0.0594059405940594	0.310540888715732	0.0964356435643566	0	43914	-	2	6	3.34208473987685E-05	True	False
Poisson	0.851485148514851	2.30818603502344	5.32772277227723	0	43976	-	2	86	0.0551082743728575	False	False
Poisson	13.2970297029703	50.6218420357172	2562.57089108911	0	43987	-	2	1343	0.99982751373703	False	False
Poisson	14.8514851485149	50.9471071089643	2595.60772277228	0	44002	-	2	1500	0.999955237241415	False	False
Poisson	0.0396039603960396	0.241693693720292	0.0584158415841585	0	44179	+	2	4	1.00502662317981E-05	True	False
Poisson	0.0198019801980198	0.199007438041998	0.0396039603960395	0	44660	+	2	2	1.27505199098987E-06	True	False
Poisson	0.0198019801980198	0.199007438041998	0.0396039603960395	0	44723	+	2	2	1.27505199098987E-06	True	False
Poisson	0.0396039603960396	0.280028287114282	0.0784158415841585	0	44785	+	2	4	1.00502662317981E-05	True	False
Poisson	0.0198019801980198	0.199007438041998	0.0396039603960395	0	45265	+	2	2	1.27505199098987E-06	True	False
Poisson	0.0198019801980198	0.199007438041998	0.0396039603960395	0	45667	+	2	2	1.27505199098987E-06	True	False
Poisson	1.50495049504951	7.22443598127388	52.1924752475246	0	46115	+	2	152	0.192396871177368	False	False
Poisson	0.0198019801980198	0.199007438041998	0.0396039603960395	0	46151	-	2	2	1.27505199098987E-06	True	False
Poisson	0.178217821782178	0.726581579782482	0.527920792079208	0	46179	+	2	18	0.00082587454247407	False	False
Poisson	0.0396039603960396	0.280028287114282	0.0784158415841585	0	46241	-	2	4	1.00502662317981E-05	False	False
Poisson	0.0297029702970297	0.221605304293668	0.0491089108910892	0	46481	+	2	3	4.27150295878587E-06	True	False
Poisson	0.0396039603960396	0.241693693720292	0.0584158415841585	0	46678	+	2	4	1.00502662317981E-05	True	False
Poisson	0.0198019801980198	0.199007438041998	0.0396039603960395	0	46954	+	2	2	1.27505199098987E-06	True	False
Poisson	0.0396039603960396	0.280028287114282	0.0784158415841585	0	49810	-	2	4	1.00502662317981E-05	False	False
Poisson	0.198019801980198	0.721384806884619	0.52039603960396	0	50781	+	2	20	0.00111634454182763	False	False
Poisson	0.198019801980198	0.721384806884619	0.52039603960396	0	50796	+	2	20	0.00111634454182763	False	False
Poisson	0.0396039603960396	0.280028287114282	0.0784158415841585	0	51123	+	2	4	3.34208473987685E-05	True	False
Poisson	0.0396039603960396	0.280028287114282	0.0784158415841585	0	51184	+	2	4	1.00502662317981E-05	True	False
Poisson	0.0198019801980198	0.199007438041998	0.0396039603960395	0	51383	+	2	2	1.27505188098987E-05	True	False
Poisson	0.0396039603960396	0.280028287114281	0.0784158415841584	0	51516	+	2	4	1.00502662317981E-05	True	False
Poisson	0.0792079207920792	0.337139980329586	0.113663366336634	0	51550	+	2	8	7.8055988933845E-05	False	False
Poisson	0.0396039603960396	0.280028287114281	0.0784158415841584	0	51706	+	2	4	1.00502662317981E-05	True	False
Poisson	0.0396039603960396	0.280028287114282	0.0784158415841585	0	51729	+	2	4	1.00502662317981E-05	False	False
Poisson	0.0594059405940594	0.341226674755003	0.116435643564357	0	52064	+	2	6	3.34208473987685E-05	True	False
Poisson	0.0594059405940594	0.341226674755003	0.116435643564357	0	52067	+	2	6	3.34208473987685E-05	False	False
Poisson	0.0594059405940594	0.341226674755003	0.116435643564357	0	52109	+	5	9	3.34208473987685E-06	True	True
Poisson	0.0396039603960396	0.241693693720293	0.0584158415841586	0	52387	+	2	4	1.00502662317981E-05	True	False
Poisson	0.0396039603960396	0.280028287114281	0.0784158415841584	0	52545	+	2	4	1.00502662317981E-05	True	False
Poisson	0.0396039603960396	0.280028287114282	0.0784158415841585	0	52580	+	2	4	1.00502662317981E-05	False	False
Poisson	0.0198019801980198	0.199007438041998	0.0396039603960395	0	52894	+	2	2	1.27505199098987E-06	True	False
Poisson	0.0396039603960396	0.241693693720292	0.0584158415841585	0	53127	+	2	4	1.00502662317981E-05	True	False
Poisson	0.0792079207920792	0.416729368219512	0.173663366336634	0	53610	+	2	8	7.8055988933845E-05	False	False
Poisson	0.0396039603960396	0.241693693720292	0.0584158415841585	0	54622	+	4	6	1.00502662317981E-06	True	True
Poisson	1.68316831683168	6.54664905592061	42.8586138613862	0	56695	+	2	170	0.238340341770599	False	False
Poisson	0.0198019801980198	0.199007438041998	0.0396039603960395	0	56856	+	2	2	1.27505199098987E-06	True	False
Poisson	0.0198019801980198	0.199007438041998	0.0396039603960395	0	57357	+	2	2	1.27505199098987E-06	True	False
Poisson	0.0396039603960396	0.241693693720292	0.0584158415841584	0	57764	+	2	4	1.00502662317981E-05	True	False
Poisson	0.178217821782178	0.684047360991334	0.467920792079208	0	59075	+	2	18	0.00082587454247407	False	False
Poisson	0.0198019801980198	0.199007438041998	0.0396039603960395	0	59180	+	2	2	1.27505199098987E-06	True	False
Poisson	0.0396039603960396	0.280028287114282	0.0784158415841585	0	59299	+	2	4	1.00502662317981E-05	True	False
Poisson	0.0594059405940594	0.369371958281021	0.136435643564357	0	59675	+	2	6	3.34208473987685E-05	False	False
Poisson	0.0198019801980198	0.199007438041998	0.0396039603960395	0	59850	+	2	2	1.27505199098987E-06	True	False
Poisson	0.118811881188119	0.57073862166269	0.325742574257427	0	60050	+	2	12	0.000255767033473187	False	False
Poisson	0.0198019801980198	0.199007438041998	0.0396039603960395	0	60370	+	2	2	1.27505199098987E-06	True	False
Poisson	0.0594059405940594	0.276469968648236	0.0764356435643566	0	60703	-	2	6	3.34208473987685E-05	True	False
Poisson	0.0198019801980198	0.199007438041998	0.0396039603960395	0	60903	-	2	2	1.27505199098987E-06	True	False
Poisson	0.0198019801980198	0.199007438041998	0.0396039603960395	0	61040	-	2	2	1.27505199098987E-06	True	False
Poisson	0.316831683168317	1.05764543273544	1.11861386138614	0	61238	-	2	32	0.00418762413582452	False	False
Poisson	1.98019801980198	5.61423226811966	31.519603960396	0	61291	-	2	200	0.317963946626578	False	False
Poisson	0.099009900990099	0.655819342426702	0.430099009900991	0	61390	-	2	10	0.000150215692085287	False	False
Poisson	0.0396039603960396	0.280028287114282	0.0784158415841585	0	61590	-	2	4	1.00502662317981E-05	False	False
Poisson	0.0297029702970297	0.221605304293668	0.0491089108910891	0	61696	-	2	3	4.27150295878587E-06	True	False
Poisson	0.0198019801980198	0.199007438041998	0.0396039603960395	0	61784	-	2	2	1.27505199098987E-06	True	False
Poisson	0.0396039603960396	0.241693693720292	0.0584158415841585	0	61855	-	2	4	1.00502662317981E-05	True	False
Poisson	0.0792079207920792	0.462237348487369	0.213663366336634	0	61965	-	2	8	7.8055988933845E-05	False	False
Poisson	0.653465346534653	3.35391008694138	11.2487128712871	0	62256	-	2	66	0.0287258388885531	False	False
Poisson	0.653465346534653	3.35391008694138	11.2487128712871	0	62268	-	2	66	0.0287258388885531	False	False
Poisson	0.0198019801980198	0.199007438041998	0.0396039603960395	0	62419	-	2	2	1.27505199098987E-06	True	False
Poisson	0.0198019801980198	0.199007438041998	0.0396039603960395	0	62780	-	2	2	1.27505199098987E-06	True	False
Poisson	0.0594059405940594	0.310540888715732	0.0964356435643566	0	63106	-	2	6	3.34208473987685E-05	False	False
Poisson	0.0198019801980198	0.199007438041998	0.0396039603960395	0	63171	-	2	2	1.27505199098987E-06	True	False
Poisson	0.0198019801980198	0.199007438041998	0.0396039603960395	0	63568	+	2	2	1.27505199098987E-06	True	False
Poisson	0.0198019801980198	0.199007438041998	0.0396039603960395	0	64518	-	2	2	1.27505199098987E-06	True	False
Poisson	0.0198019801980198	0.199007438041998	0.0396039603960395	0	64966	-	3	3	1.27505148998987E-06	True	True
Poisson	0.0198019801980198	0.199007438041998	0.0396039603960395	0	65542	+	2	2	1.27505199098987E-06	True	False
Poisson	0.0594059405940594	0.310540888715732	0.0964356435643566	0	65597	-	2	6	3.34208473987685E-05	False	False
Poisson	0.0396039603960396	0.280028287114282	0.0784158415841585	0	65617	+	2	4	1.00502662317981E-05	True	False
Poisson	0.0594059405940594	0.310540888715732	0.0964356435643567	0	65634	-	2	6	3.34208473987685E-05	True	False
Poisson	0.0198019801980198	0.199007438041998	0.0396039603960395	0	65790	-	2	2	1.27505199098987E-06	True	False
Poisson	0.603960396039604	3.78966808024342	14.3615841584158	0	65938	+	2	61	0.0235083273615361	False	False
Poisson	0.128712871287129	0.461808755582519	0.213267326732674	0	66074	+	2	13	0.000322794471973031	False	False
Poisson	0.0594059405940594	0.341226674755003	0.116435643564357	0	66515	+	2	6	3.34208473987685E-05	True	False
Poisson	0.0594059405940594	0.341226674755003	0.116435643564357	0	66549	+	2	6	3.34208473987685E-05	False	False
Poisson	0.0594059405940594	0.341226674755003	0.116435643564357	0	66550	+	2	6	3.34208473987685E-05	False	False
Poisson	0.0396039603960396	0.241693693720292	0.0584158415841585	0	67075	+	2	4	1.00502662317981E-05	True	False
Poisson	0.0198019801980198	0.199007438041998	0.0396039603960395	0	67774	+	2	2	1.27505199098987E-06	True	False
Poisson	0.0198019801980198	0.199007438041998	0.0396039603960395	0	68789	+	2	2	1.27505199098987E-06	True	False
Poisson	0.0396039603960396	0.280028287114282	0.0784158415841585	0	69715	-	2	4	1.00502662317981E-05	False	False
Poisson	0.0594059405940594	0.310540888715732	0.0964356435643566	0	70018	-	2	6	3.34208473987685E-05	False	False
Poisson	0.792079207920792	2.48321095230819	6.16633663366336	0	70335	-	2	80	0.0462904789098436	False	False
Poisson	0.0594059405940594	0.310540888715732	0.0964356435643565	0	70508	+	2	6	3.34208473987685E-05	True	False
Poisson	0.0792079207920792	0.337139980329586	0.113663366336633	0	70535	+	2	8	7.8055988933845E-05	False	False
Poisson	0.683168316831683	3.13027376780149	9.79861386138615	0	71496	+	2	69	0.0321258495082735	False	False
Poisson	0.683168316831683	3.13027376780149	9.79861386138615	0	71512	+	2	69	0.0321258495082735	False	False
Poisson	0.0198019801980198	0.199007438041998	0.0396039603960395	0	71906	+	2	2	1.27505199098987E-06	True	False
Poisson	0.0198019801980198	0.199007438041998	0.0396039603960395	0	72153	-	2	2	1.27505199098987E-06	True	False
Poisson	0.0396039603960396	0.241693693720292	0.0584158415841584	0	72954	+	2	4	1.00502662317981E-05	True	False
Poisson	0.0396039603960396	0.241693693720292	0.0584158415841585	0	73802	+	2	4	1.00502662317981E-05	True	False
Poisson	0.0396039603960396	0.280028287114282	0.0784158415841585	0	74686	+	2	4	1.00502662317981E-05	True	False
Poisson	0.0396039603960396	0.241693693720292	0.0584158415841583	0	74857	+	2	4	1.00502662317981E-05	True	False
Poisson	0.0594059405940594	0.276469968648236	0.0764356435643566	0	74943	+	2	6	3.34208473987685E-05	True	False
Poisson	0.0594059405940594	0.310540888715732	0.0964356435643566	0	75213	+	2	6	3.34208473987685E-05	True	False
Poisson	0.0792079207920792	0.391999191755077	0.153663366336633	0	75263	+	2	8	7.8055988933845E-05	False	False
Poisson	0.0594059405940594	0.276469968648236	0.0764356435643566	0	76035	-	2	6	3.34208473987685E-05	True	False
Poisson	0.0198019801980198	0.199007438041998	0.0396039603960395	0	76272	+	2	2	1.27505199098987E-06	True	False
Poisson	0.0396039603960396	0.241693693720293	0.0584158415841586	0	76637	+	2	4	1.00502662317981E-05	True	False
Poisson	0.0198019801980198	0.199007438041998	0.0396039603960395	0	76771	-	2	2	1.27505199098987E-06	True	False
Poisson	0.0198019801980198	0.199007438041998	0.0396039603960395	0	77244	-	2	2	1.27505199098987E-06	True	False
Poisson	0.0198019801980198	0.199007438041998	0.0396039603960395	0	77396	-	2	2	1.27505199098987E-06	True	False
Poisson	0.0594059405940594	0.276469968648236	0.0764356435643566	0	77736	+	2	6	3.34208473987685E-05	True	False
Poisson	0.0396039603960396	0.280028287114281	0.0784158415841584	0	78239	-	2	4	1.00502662317981E-05	False	False
Poisson	0.0396039603960396	0.280028287114282	0.0784158415841585	0	78262	-	2	4	1.00502662317981E-05	True	False
Poisson	0.0396039603960396	0.241693693720292	0.0584158415841585	0	78265	+	2	4	1.00502662317981E-05	True	False
Poisson	0.099009900990099	0.500099000099971	0.250099009900991	0	79161	-	2	10	0.000150215692085287	False	False
Poisson	0.0198019801980198	0.199007438041998	0.0396039603960395	0	79618	-	2	2	1.27505199098987E-06	True	False
Poisson	0.0396039603960396	0.241693693720292	0.0584158415841586	0	79939	-	2	4	1.00502662317981E-05	True	False
Poisson	0.158415841584158	0.821372914909261	0.674653465346536	0	80886	-	2	16	0.000588642188935951	False	False
Poisson	0.0396039603960396	0.280028287114282	0.0784158415841585	0	80963	+	2	4	1.00502662317981E-05	True	False
Poisson	0.0198019801980198	0.199007438041998	0.0396039603960395	0	80984	+	2	2	1.27505199098987E-06	True	False
Poisson	0.0198019801980198	0.199007438041998	0.0396039603960395	0	81105	-	2	2	1.27505199098987E-06	True	False
Poisson	0.0198019801980198	0.199007438041998	0.0396039603960395	0	81302	-	2	2	1.27505199098987E-06	True	False
Poisson	0.0198019801980198	0.199007438041998	0.0396039603960395	0	81351	+	2	2	1.27505199098987E-06	True	False
Poisson	0.0198019801980198	0.199007438041998	0.0396039603960395	0	81799	-	2	2	1.27505199098987E-06	True	False
Poisson	0.0198019801980198	0.199007438041998	0.0396039603960395	0	82459	-	2	2	1.27505199098987E-06	True	False
Poisson	0.811881188118812	4.09319648022699	16.7542574257426	0	82579	-	2	82	0.0491461232168494	False	False
Poisson	0.871287128712871	4.10283649768458	16.8332673267327	0	82625	-	2	88	0.05821263673398	False	False
Poisson	3.26732673267327	11.3409797540679	128.617821782178	0	82696	+	2	330	0.63396960590407	False	False
Poisson	0.158415841584158	0.441195495609979	0.194653465346535	0	82781	+	2	16	0.000588642188935951	True	False
Poisson	0.118811881188119	0.430978623898479	0.185742574257426	0	82867	-	2	12	0.000255767033473187	False	False
Poisson	0.0198019801980198	0.199007438041998	0.0396039603960395	0	83232	+	2	2	1.27505199098987E-06	True	False
Poisson	0.0198019801980198	0.199007438041998	0.0396039603960395	0	83285	-	2	2	1.27505199098987E-06	True	False
Poisson	0.0396039603960396	0.241693693720292	0.0584158415841585	0	83935	+	2	4	1.00502662317981E-05	True	False
Poisson	0.0396039603960396	0.241693693720292	0.0584158415841585	0	84112	-	2	4	1.00502662317981E-05	True	False
Poisson	0.0198019801980198	0.199007438041998	0.0396039603960395	0	84181	-	2	2	1.27505199098987E-06	True	False
Poisson	0.0594059405940594	0.341226674755003	0.116435643564357	0	84415	+	2	6	3.34208473987685E-05	True	False
Poisson	0.0792079207920792	0.391999191755077	0.153663366336633	0	84425	+	2	8	7.8055988933845E-05	False	False
Poisson	0.118811881188119	0.430978623898478	0.185742574257426	0	84441	+	2	12	0.000255767033473187	False	False
Poisson	0.099009900990099	0.387426134767635	0.15009900990099	0	84467	+	2	10	0.000150215692085287	False	False
Poisson	0.554455445544555	1.65212134859854	2.72950495049505	0	84545	+	2	56	0.0188552174391852	False	False
Poisson	0.455445544554455	1.45962154324501	2.13049504950495	0	84612	+	2	46	0.0112341938678932	False	False
Poisson	0.0693069306930693	0.353763359961832	0.125148514851485	0	84652	+	2	7	5.26797008884028E-05	False	False
Poisson	0.0198019801980198	0.199007438041998	0.0396039603960395	0	84716	+	2	2	1.27505199098987E-06	True	False
Poisson	0.0594059405940594	0.276469968648236	0.0764356435643566	0	85327	+	2	6	3.34208473987685E-05	True	False
Poisson	0.0396039603960396	0.241693693720293	0.0584158415841586	0	85564	+	2	4	1.00502662317981E-05	True	False
Poisson	0.0198019801980198	0.199007438041998	0.0396039603960395	0	85713	+	2	2	1.27505199098987E-06	True	False
Poisson	0.712871287128713	3.12197576436258	9.74673267326732	0	85884	+	2	72	0.0357262369388733	False	False
Poisson	0.0198019801980198	0.199007438041998	0.0396039603960395	0	85954	+	2	2	1.27505199098987E-06	True	False
Poisson	1.78217821782178	7.14227409218666	51.0120792079208	0	86115	+	2	180	0.264611400904154	False	False
Poisson	0.099009900990099	0.412430612225851	0.17009900990099	0	86246	+	2	10	0.000150215692085287	False	False
Poisson	0.0198019801980198	0.199007438041998	0.0396039603960395	0	86664	-	2	2	1.27505199098987E-06	True	False
Poisson	0.0594059405940594	0.276469968648236	0.0764356435643565	0	86849	-	2	6	3.34208473987685E-05	True	False
Poisson	0.0396039603960396	0.280028287114282	0.0784158415841585	0	87083	-	2	4	1.00502662317981E-05	False	False
Poisson	0.0396039603960396	0.280028287114281	0.0784158415841585	0	87321	-	2	4	1.00502662317981E-05	False	False
Poisson	0.0792079207920792	0.337139980329586	0.113663366336634	0	87340	-	2	8	7.8055988933845E-05	True	False
Poisson	0.0495049504950495	0.295845825516007	0.0875247524752477	0	87501	-	2	5	1.94845265522048E-05	False	False
Poisson	0.0396039603960396	0.241693693720292	0.0584158415841584	0	87627	-	2	4	1.00502662317981E-05	True	False
Poisson	0.0396039603960396	0.241693693720292	0.0584158415841584	0	87721	-	2	4	1.00502662317981E-05	True	False
Poisson	0.0396039603960396	0.241693693720292	0.0584158415841586	0	87776	-	2	4	1.00502662317981E-05	True	False
Poisson	0.663366336633663	2.2946774401766	5.26554455445545	0	87863	-	2	67	0.029836808008981	False	False
Poisson	0.257425742574257	0.955546601129791	0.913069306930696	0	87998	-	2	26	0.0023469459320492	False	False
Poisson	0.217821782178218	0.87868037870479	0.772079207920792	0	88023	-	2	22	0.00146418046527808	False	False
Poisson	0.0198019801980198	0.199007438041998	0.0396039603960395	0	88282	+	2	2	1.27505199098987E-06	True	False
Poisson	0.158415841584158	0.595527887967083	0.354653465346534	0	88286	-	2	16	0.000588642188935951	False	False
Poisson	1.06930693069307	4.5656487507091	20.8451485148515	0	88380	-	2	108	0.0934810963662622	False	False
Poisson	0.0198019801980198	0.199007438041998	0.0396039603960395	0	88898	-	2	2	1.27505199098987E-06	True	False
Poisson	0.0594059405940594	0.310540888715732	0.0964356435643566	0	90243	-	2	6	3.34208473987685E-05	False	False
Poisson	0.0198019801980198	0.199007438041998	0.0396039603960395	0	90897	+	2	2	1.27505199098987E-06	True	False
Poisson	0.0198019801980198	0.199007438041998	0.0396039603960395	0	91240	+	2	2	1.27505199098987E-06	True	False
Poisson	0.0198019801980198	0.199007438041998	0.0396039603960395	0	91510	-	2	2	1.27505199098987E-06	True	False
Poisson	0.0198019801980198	0.199007438041998	0.0396039603960395	0	91849	-	2	2	1.27505199098987E-06	True	False
Poisson	0.0198019801980198	0.199007438041998	0.0396039603960395	0	91888	+	2	2	1.27505199098987E-06	True	False
Poisson	0.118811881188119	0.475123746257147	0.225742574257426	0	92029	+	5	12	1.78722768917616E-07	True	False
Poisson	0.0198019801980198	0.199007438041998	0.0396039603960395	0	92409	+	2	2	1.27505199098987E-06	True	False
Poisson	0.0198019801980198	0.199007438041998	0.0396039603960395	0	92534	-	2	2	1.27505199098987E-06	True	False
Poisson	0.0198019801980198	0.199007438041998	0.0396039603960395	0	92644	+	2	2	1.27505199098987E-06	True	False
Poisson	0.0198019801980198	0.199007438041998	0.0396039603960395	0	93743	-	2	2	1.27505199098987E-06	True	False
Poisson	0.0198019801980198	0.199007438041998	0.0396039603960395	0	93800	-	2	2	1.27505199098987E-06	True	False
Poisson	0.0297029702970297	0.221605304293668	0.0491089108910891	0	94203	-	2	3	4.27150295878587E-06	True	False
Poisson	0.0198019801980198	0.199007438041998	0.0396039603960395	0	95584	+	2	2	1.27505199098987E-06	True	False
Poisson	0.118811881188119	0.453588551726591	0.205742574257426	0	96191	-	2	12	0.000255767033473187	False	False
Poisson	0.0198019801980198	0.199007438041998	0.0396039603960395	0	96192	+	2	2	1.27505199098987E-06	True	False
Poisson	0.0198019801980198	0.199007438041998	0.0396039603960395	0	96453	-	2	2	1.27505199098987E-06	True	False
Poisson	0.0396039603960396	0.280028287114282	0.0784158415841585	0	97891	-	2	4	1.00502662317981E-05	False	False
Poisson	0.0594059405940594	0.341226674755003	0.116435643564357	0	100219	-	2	6	3.34208473987685E-05	False	False
Poisson	0.97029702970297	6.21201327356044	38.5891089108911	0	100254	-	2	98	0.074919780176517	False	False
Poisson	0.0198019801980198	0.199007438041998	0.0396039603960395	0	100337	-	2	2	1.27505199098987E-06	True	False
Poisson	0.0396039603960396	0.280028287114282	0.0784158415841585	0	100394	-	2	4	1.00502662317981E-05	False	False
Poisson	0.0396039603960396	0.241693693720292	0.0584158415841585	0	100783	-	2	4	1.00502662317981E-05	True	False
Poisson	0.0198019801980198	0.199007438041998	0.0396039603960395	0	101067	-	2	2	1.27505199098987E-06	True	False
Poisson	0.0198019801980198	0.199007438041998	0.0396039603960395	0	101479	-	2	2	1.27505199098987E-06	True	False
Poisson	0.277227722772277	0.788908256785135	0.622376237623761	0	101719	-	2	28	0.00288865284729689	False	False
Poisson	0.277227722772277	0.788908256785135	0.622376237623761	0	101731	-	2	28	0.00288865284729689	False	False
Poisson	0.0198019801980198	0.199007438041998	0.0396039603960395	0	101846	-	2	2	1.27505199098987E-06	True	False
Poisson	0.0198019801980198	0.199007438041998	0.0396039603960395	0	102226	+	2	2	1.27505199098987E-06	True	False
Poisson	0.0198019801980198	0.199007438041998	0.0396039603960395	0	103058	-	2	2	1.27505199098987E-06	True	False
Poisson	0.0198019801980198	0.199007438041998	0.0396039603960395	0	104044	-	2	2	1.27505199098987E-06	True	False
Poisson	0.198019801980198	1.05848761901307	1.12039603960396	0	104319	-	2	20	0.00111634454182763	False	False
Poisson	0.663366336633663	2.41361648868569	5.82554455445545	0	104495	-	2	67	0.029836808008981	False	False
Poisson	0.0792079207920792	0.365600008666074	0.133663366336633	0	104685	+	4	8	7.8055988933845E-05	True	True
Poisson	0.099009900990099	0.387426134767635	0.15009900990099	0	104742	+	2	10	0.000150215692085287	False	False
Poisson	0.0495049504950495	0.259855252929872	0.0675247524752477	0	105291	-	2	5	1.94845265522048E-05	True	False
Poisson	0.0594059405940594	0.310540888715732	0.0964356435643566	0	105397	-	2	6	3.34208473987685E-05	False	False
Poisson	0.237623762376238	0.838433239458994	0.702970297029702	0	105545	-	2	24	0.00187320457038131	False	False
Poisson	0.178217821782178	0.74021671967013	0.547920792079208	0	105577	-	2	18	0.00082587454247407	False	False
Poisson	0.0792079207920792	0.416729368219512	0.173663366336634	0	105973	-	2	8	7.8055988933845E-05	False	False
Poisson	0.0198019801980198	0.199007438041998	0.0396039603960395	0	106031	-	2	2	1.27505199098987E-06	True	False
Poisson	0.0396039603960396	0.241693693720292	0.0584158415841584	0	106091	-	2	4	1.00502662317981E-05	True	False
Poisson	0.0594059405940594	0.341226674755003	0.116435643564357	0	106438	-	2	6	3.34208473987685E-05	False	False
Poisson	0.0396039603960396	0.241693693720292	0.0584158415841583	0	106592	-	2	4	1.00502662317981E-05	True	False
Poisson	0.0198019801980198	0.199007438041998	0.0396039603960395	0	106630	+	2	2	1.27505199098987E-06	True	False
Poisson	0.0594059405940594	0.276469968648236	0.0764356435643566	0	106656	-	2	6	3.34208473987685E-05	True	False
Poisson	0.0792079207920792	0.306044712969582	0.0936633663366335	0	106715	-	2	8	7.8055988933845E-05	True	False
Poisson	0.108910891089109	0.34354010243376	0.118019801980198	0	106854	-	2	11	0.000198465630559252	True	False
Poisson	0.0792079207920792	0.365600008666074	0.133663366336634	0	107151	-	2	8	7.8055988933845E-05	False	False
Poisson	0.0198019801980198	0.199007438041998	0.0396039603960395	0	107159	+	2	2	1.27505199098987E-06	True	False
Poisson	0.198019801980198	0.60032994228504	0.36039603960396	0	107196	-	2	20	0.00111634454182763	False	False
Poisson	0.217821782178218	0.955028380688654	0.912079207920792	0	107306	-	2	22	0.00146418046527808	False	False
Poisson	0.0594059405940594	0.310540888715732	0.0964356435643566	0	107309	+	2	6	3.34208473987685E-05	True	False
Poisson	0.0594059405940594	0.310540888715732	0.0964356435643566	0	107332	+	2	6	3.34208473987685E-05	False	False
Poisson	0.0594059405940594	0.276469968648236	0.0764356435643566	0	107471	-	2	6	3.34208473987685E-05	True	False
Poisson	0.0396039603960396	0.280028287114281	0.0784158415841584	0	107535	-	2	4	1.00502662317981E-05	False	False
Poisson	0.0594059405940594	0.341226674755003	0.116435643564357	0	107564	-	2	6	3.34208473987685E-05	False	False
Poisson	0.0594059405940594	0.310540888715732	0.0964356435643566	0	107592	-	2	6	3.34208473987685E-05	True	False
Poisson	0.0594059405940594	0.276469968648236	0.0764356435643566	0	107629	+	2	6	3.34208473987685E-05	True	False
Poisson	0.118811881188119	0.407114939860263	0.165742574257426	0	107664	-	2	12	0.000255767033473187	False	False
Poisson	0.099009900990099	0.387426134767635	0.15009900990099	0	107676	-	2	10	0.000150215692085287	False	False
Poisson	0.099009900990099	0.387426134767635	0.15009900990099	0	107696	-	2	10	0.000150215692085287	True	False
Poisson	0.0198019801980198	0.199007438041998	0.0396039603960395	0	107722	+	2	2	1.27505199098987E-06	True	False
Poisson	0.099009900990099	0.436003451707656	0.190099009900991	0	107815	-	6	10	1.37505199098987E-06	True	False
Poisson	0.099009900990099	0.436003451707656	0.190099009900991	0	107810	-	2	10	0.000150215692085287	False	False
Poisson	0.0594059405940594	0.276469968648236	0.0764356435643565	0	107955	-	2	6	3.34208473987685E-05	True	False
Poisson	0.0792079207920792	0.337139980329586	0.113663366336633	0	107996	+	2	8	7.8055988933845E-05	True	False
Poisson	0.0792079207920792	0.337139980329586	0.113663366336633	0	108010	+	2	8	7.8055988933845E-05	False	False
Poisson	0.0396039603960396	0.241693693720292	0.0584158415841585	0	108075	-	2	4	1.00502662317981E-05	True	False
Poisson	0.0396039603960396	0.241693693720292	0.0584158415841585	0	108311	+	2	4	1.00502662317981E-05	True	False
Poisson	0.0792079207920792	0.337139980329586	0.113663366336634	0	108332	-	2	8	7.8055988933845E-05	False	False
Poisson	0.099009900990099	0.36069240344231	0.13009900990099	0	108361	-	2	10	0.000150215692085287	True	False
Poisson	0.514851485148515	2.71519377351281	7.37227722772275	0	108473	+	2	52	0.0155387863394008	False	False
Poisson	0.0594059405940594	0.341226674755003	0.116435643564357	0	108518	+	2	6	3.34208473987685E-05	False	False
Poisson	0.0198019801980198	0.199007438041998	0.0396039603960395	0	108608	+	2	2	1.27505199098987E-06	True	False
Poisson	0.118811881188119	0.475123746257148	0.225742574257426	0	108815	-	2	12	0.000255767033473187	False	False
Poisson	0.0396039603960396	0.241693693720292	0.0584158415841585	0	110236	+	2	4	1.00502662317981E-05	True	False
Poisson	6.01980198019802	13.8282176711388	191.219603960396	0	110451	+	2	608	0.938908901831331	False	False
Poisson	6.68316831683168	13.7803705995661	189.898613861386	0	110475	+	2	675	0.962426382840623	False	False
Poisson	0.138613861386139	0.600494845444938	0.36059405940594	0	110607	+	2	14	0.000400199897432119	False	False
Poisson	0.277227722772277	0.991148948253371	0.982376237623764	0	110731	+	2	28	0.00288865284729689	False	False
Poisson	0.247524752475248	0.942400558086203	0.888118811881187	0	110764	+	2	25	0.00210177613731277	False	False
Poisson	0.297029702970297	1.01532806969418	1.03089108910891	0	110796	+	2	30	0.00350130481964794	False	False
Poisson	0.138613861386139	0.510484142168923	0.260594059405941	0	111013	+	2	14	0.000400199897432119	False	False
Poisson	0.138613861386139	0.510484142168923	0.260594059405941	0	111026	+	2	14	0.000400199897432119	False	False
Poisson	0.118811881188119	0.495724292583515	0.245742574257426	0	111085	+	2	12	0.000255767033473187	False	False
Poisson	0.0594059405940594	0.341226674755003	0.116435643564357	0	111111	+	2	6	3.34208473987685E-05	False	False
Poisson	0.0792079207920792	0.391999191755077	0.153663366336633	0	111181	+	2	8	7.8055988933845E-05	True	False
Poisson	0.0792079207920792	0.391999191755076	0.153663366336633	0	111218	+	2	8	7.8055988933845E-05	False	False
Poisson	0.099009900990099	0.412430612225851	0.17009900990099	0	111313	+	2	10	0.000150215692085287	True	False
Poisson	0.099009900990099	0.412430612225851	0.17009900990099	0	111336	+	2	10	0.000150215692085287	False	False
Poisson	0.099009900990099	0.412430612225852	0.170099009900991	0	111359	+	2	10	0.000150215692085287	False	False
Poisson	1.8019801980198	5.05572903146559	25.560396039604	0	111451	+	2	182	0.26990923792653	False	False
Poisson	2.07920792079208	5.16271860228085	26.6536633663367	0	111486	+	2	210	0.344751849508499	False	False
Poisson	1.1980198019802	3.09845058692308	9.60039603960399	0	111508	+	2	121	0.120083759519471	False	False
Poisson	0.445544554455446	1.49315268827239	2.22950495049505	0	111535	+	2	45	0.0105938921500073	False	False
Poisson	0.405940594059406	1.48444075544821	2.20356435643565	0	111541	+	2	41	0.00824869126847783	False	False
Poisson	0.277227722772277	1.31239332428345	1.72237623762375	0	111577	+	2	28	0.00288865284729689	False	False
Poisson	0.643564356435644	2.10040071612939	4.41168316831683	0	111766	+	2	65	0.0276373065648662	False	False
Poisson	0.405940594059406	1.65032250073604	2.72356435643565	0	111791	+	2	41	0.00824869126847783	False	False
Poisson	0.0198019801980198	0.199007438041998	0.0396039603960395	0	111892	-	2	2	1.27505199098987E-06	True	False
Poisson	0.158415841584158	0.821372914909261	0.674653465346536	0	111957	+	2	16	0.000588642188935951	False	False
Poisson	0.0198019801980198	0.199007438041998	0.0396039603960395	0	112664	-	2	2	1.27505199098987E-06	True	False
Poisson	0.0396039603960396	0.241693693720292	0.0584158415841585	0	112793	-	2	4	1.00502662317981E-05	True	False
Poisson	0.0198019801980198	0.199007438041998	0.0396039603960395	0	113067	+	2	2	1.27505199098987E-06	True	False
Poisson	16.3168316831683	90.4367105431273	8178.79861386139	0	114444	+	2	1648	0.999987667737308	False	False
Poisson	0.0198019801980198	0.199007438041998	0.0396039603960395	0	114535	+	2	2	1.27505199098987E-06	True	False
Poisson	0.0198019801980198	0.199007438041998	0.0396039603960395	0	114885	-	2	2	1.27505199098987E-06	True	False
Poisson	0.0594059405940594	0.276469968648236	0.0764356435643566	0	114992	+	2	6	3.34208473987685E-05	True	False
Poisson	0.138613861386139	0.69324891590679	0.480594059405939	0	115488	+	2	14	0.000400199897432119	False	False
Poisson	0.138613861386139	0.69324891590679	0.480594059405939	0	115504	+	2	14	0.000400199897432119	False	False
Poisson	0.138613861386139	0.693248915906789	0.480594059405939	0	115516	+	2	14	0.000400199897432119	False	False
Poisson	9.63366336633663	75.747042552469	5737.61445544555	0	115689	+	2	973	0.996264808549545	False	False
Poisson	0.138613861386139	0.424963597742137	0.180594059405941	0	115829	+	2	14	0.000400199897432119	True	False
Poisson	0.138613861386139	0.424963597742137	0.180594059405941	0	115853	+	2	14	0.000400199897432119	False	False
Poisson	0.118811881188119	0.407114939860264	0.165742574257426	0	115864	+	2	12	0.000255767033473187	False	False
Poisson	0.0396039603960396	0.241693693720292	0.0584158415841584	0	116079	+	2	4	1.00502662317981E-05	True	False
Poisson	0.0594059405940594	0.310540888715732	0.0964356435643566	0	116246	+	2	6	3.34208473987685E-05	True	False
Poisson	0.0594059405940594	0.310540888715732	0.0964356435643566	0	116257	+	2	6	3.34208473987685E-05	False	False
Poisson	0.0198019801980198	0.199007438041998	0.0396039603960395	0	116450	+	2	2	1.27505199098987E-06	True	False
Poisson	0.0396039603960396	0.241693693720292	0.0584158415841584	0	116791	+	2	4	1.00502662317981E-05	True	False
Poisson	0.0198019801980198	0.199007438041998	0.0396039603960395	0	116947	+	2	2	1.27505199098987E-06	True	False
Poisson	0.0198019801980198	0.199007438041998	0.0396039603960395	0	117061	+	2	2	1.27505199098987E-06	True	False
Poisson	0.0198019801980198	0.199007438041998	0.0396039603960395	0	117203	+	2	2	1.27505199098987E-06	True	False
Poisson	0.0396039603960396	0.280028287114282	0.0784158415841585	0	117334	+	2	4	1.00502662317981E-05	True	False
Poisson	0.0198019801980198	0.199007438041998	0.0396039603960395	0	117392	-	2	2	1.27505199098987E-06	True	False
Poisson	0.0198019801980198	0.199007438041998	0.0396039603960395	0	118005	+	2	2	1.27505199098987E-06	True	False
Poisson	0.0198019801980198	0.199007438041998	0.0396039603960395	0	118042	-	2	2	1.27505199098987E-06	True	False
Poisson	0.702970297029703	2.45578726462797	6.03089108910891	0	118127	-	2	71	0.0345039569458854	False	False
Poisson	0.138613861386139	0.469674418513443	0.220594059405941	0	118304	-	2	14	0.000400199897432119	False	False
Poisson	0.158415841584158	0.504632009831456	0.254653465346535	0	118315	-	2	16	0.000588642188935951	False	False
Poisson	0.376237623762376	1.25579843246052	1.5770297029703	0	118327	-	2	38	0.00671218289587361	False	False
Poisson	0.396039603960396	1.26553710274169	1.60158415841584	0	118353	-	2	40	0.00771563348967952	False	False
Poisson	1.04950495049505	2.83328868145751	8.02752475247525	0	118389	-	2	106	0.0896289548892111	False	False
Poisson	2	5.60178542966437	31.38	0	118411	-	2	202	0.323323583816936	False	False
Poisson	1.76237623762376	5.55004236894005	30.8029702970297	0	118454	-	2	178	0.259326372579241	False	False
Poisson	0.0792079207920792	0.365600008666074	0.133663366336633	0	118538	-	2	8	7.8055988933845E-05	False	False
Poisson	0.0792079207920792	0.365600008666074	0.133663366336633	0	118553	-	2	8	7.8055988933845E-05	False	False
Poisson	0.0594059405940594	0.310540888715732	0.0964356435643565	0	118679	-	2	6	3.34208473987685E-05	False	False
Poisson	0.0792079207920792	0.337139980329586	0.113663366336633	0	118715	-	2	8	7.8055988933845E-05	True	False
Poisson	0.099009900990099	0.412430612225851	0.17009900990099	0	118781	-	2	10	0.000150215692085287	False	False
Poisson	0.118811881188119	0.495724292583514	0.245742574257426	0	118806	-	2	12	0.000255767033473187	False	False
Poisson	0.178217821782178	0.606564746815381	0.367920792079208	0	118871	-	2	18	0.00082587454247407	False	False
Poisson	0.178217821782178	0.606564746815381	0.367920792079208	0	118884	-	2	18	0.00082587454247407	False	False
Poisson	0.158415841584158	0.628214505838996	0.394653465346534	0	118983	-	2	16	0.000588642188935951	False	False
Poisson	0.267326732673267	0.78601640070562	0.617821782178218	0	119096	-	2	27	0.00260911131428265	False	False
Poisson	0.267326732673267	0.893208700236523	0.797821782178219	0	119133	-	2	27	0.00260911131428265	False	False
Poisson	0.316831683168317	1.00926401966291	1.01861386138614	0	119166	-	2	32	0.00418762413582452	False	False
Poisson	0.099009900990099	0.519710505859743	0.27009900990099	0	119290	-	2	10	0.000150215692085287	False	False
Poisson	0.158415841584158	0.57849240733698	0.334653465346535	0	119333	-	2	16	0.000588642188935951	False	False
Poisson	2.74257425742574	9.63810506826579	92.8930693069307	0	119363	-	2	277	0.516746476663712	False	False
Poisson	0.0594059405940594	0.310540888715732	0.0964356435643566	0	120309	-	2	6	3.34208473987685E-05	False	False
Poisson	0.198019801980198	1.01999805862755	1.04039603960396	0	120476	+	2	20	0.00111634454182763	False	False
Poisson	0.0396039603960396	0.241693693720292	0.0584158415841584	0	120628	+	2	4	1.00502662317981E-05	True	False
Poisson	0.168316831683168	0.491310633524109	0.241386138613862	0	121081	+	2	17	0.00070087399144747	True	False
Poisson	0.178217821782178	0.497916450902365	0.247920792079208	0	121104	+	2	18	0.00082587454247407	False	False
Poisson	0.0594059405940594	0.276469968648236	0.0764356435643566	0	121155	-	2	6	3.34208473987685E-05	True	False
Poisson	0.0396039603960396	0.280028287114281	0.0784158415841584	0	121257	-	2	4	1.00502662317981E-05	False	False
Poisson	0.0396039603960396	0.280028287114282	0.0784158415841585	0	121289	-	2	4	1.00502662317981E-05	True	False
Poisson	0.0594059405940594	0.341226674755003	0.116435643564357	0	121379	-	2	6	3.34208473987685E-05	False	False
Poisson	0.534653465346535	2.58675223566403	6.69128712871287	0	121423	-	2	54	0.0171520117673368	False	False
Poisson	0.0594059405940594	0.310540888715732	0.0964356435643565	0	121495	+	2	6	3.34208473987685E-05	True	False
Poisson	0.099009900990099	0.36069240344231	0.13009900990099	0	121536	+	2	10	0.000150215692085287	False	False
Poisson	0.0792079207920792	0.365600008666074	0.133663366336633	0	121880	-	2	8	7.8055988933845E-05	False	False
Poisson	0.0792079207920792	0.365600008666074	0.133663366336633	0	121912	-	2	8	7.8055988933845E-05	True	False
Poisson	0.0396039603960396	0.241693693720292	0.0584158415841586	0	121942	+	2	4	1.00502662317981E-05	True	False
Poisson	0.0198019801980198	0.199007438041998	0.0396039603960395	0	121997	+	2	2	1.27505199098987E-06	True	False
Poisson	0.0198019801980198	0.199007438041998	0.0396039603960395	0	122175	-	2	2	1.27505199098987E-06	True	False
Poisson	0.0792079207920792	0.337139980329586	0.113663366336633	0	122220	+	2	8	7.8055988933845E-05	True	False
Poisson	0.0594059405940594	0.310540888715732	0.0964356435643566	0	122283	-	2	6	3.34208473987685E-05	False	False
Poisson	0.0594059405940594	0.310540888715732	0.0964356435643566	0	122381	+	2	6	3.34208473987685E-05	True	False
Poisson	0.0396039603960396	0.280028287114281	0.0784158415841584	0	122426	+	2	4	1.00502662317981E-05	False	False
Poisson	0.0396039603960396	0.280028287114281	0.0784158415841584	0	122565	-	2	4	1.00502662317981E-05	False	False
Poisson	0.0396039603960396	0.280028287114282	0.0784158415841585	0	122588	-	2	4	1.00502662317981E-05	True	False
Poisson	0.217821782178218	1.02570912442115	1.05207920792079	0	122591	+	2	22	0.00146418046527808	False	False
Poisson	0.336633663366337	1.12496424585648	1.26554455445545	0	122661	+	2	34	0.00495008704699884	False	False
Poisson	0.188118811881188	0.578150002804268	0.334257425742575	0	122699	+	2	19	0.000964189493203982	False	False
Poisson	0.0198019801980198	0.199007438041998	0.0396039603960395	0	122738	-	2	2	1.27505199098987E-06	True	False
Poisson	0.257425742574257	0.890544387962048	0.793069306930698	0	122919	+	2	26	0.0023469459320492	False	False
Poisson	0.0594059405940594	0.276469968648236	0.0764356435643566	0	123241	+	2	6	3.34208473987685E-05	True	False
Poisson	0.158415841584158	0.595527887967083	0.354653465346534	0	124320	+	2	16	0.000588642188935951	False	False
Poisson	0.198019801980198	0.632768551370846	0.400396039603959	0	124352	+	2	20	0.00111634454182763	False	False
Poisson	0.099009900990099	0.36069240344231	0.13009900990099	0	124378	+	2	10	0.000150215692085287	False	False
Poisson	0.118811881188119	0.430978623898479	0.185742574257427	0	1706	+	1	12	0.00652321020052493	False	False
Poisson	0.0198019801980198	0.140014143557141	0.0196039603960396	0	2069	-	1	2	0.000193490088021386	False	False
Poisson	0.0198019801980198	0.140014143557141	0.0196039603960396	0	2558	-	1	2	0.000193490088021386	False	False
Poisson	0.0396039603960396	0.241693693720292	0.0584158415841585	0	3576	-	1	4	0.000763835209025454	False	False
Poisson	0.0198019801980198	0.140014143557141	0.0196039603960396	0	3996	-	1	2	0.000193490088021386	False	False
Poisson	3.1980198019802	15.6665374617241	245.440396039604	0	4134	-	1	323	0.828540272253912	False	False
Poisson	0.237623762376238	1.07841100561414	1.1629702970297	0	5491	-	1	24	0.024134531689078	False	False
Poisson	0.841584158415842	4.2584801825706	18.1346534653466	0	5726	-	1	85	0.206227197432601	False	False
Poisson	0.455445544554455	2.52001885895819	6.35049504950495	0	8469	+	1	46	0.0770068579916133	False	False
Poisson	0.435643564356436	2.5156146031702	6.32831683168317	0	8525	+	1	44	0.0713564804948609	False	False
Poisson	0.0198019801980198	0.140014143557141	0.0196039603960396	0	9674	+	1	2	0.000193490088021386	True	False
Poisson	0.0594059405940594	0.276469968648236	0.0764356435643567	0	10798	-	1	6	0.00169618282659012	False	False
Poisson	0.099009900990099	0.479686366182102	0.23009900990099	0	10832	+	1	10	0.00458965172932846	False	False
Poisson	0.0198019801980198	0.140014143557141	0.0196039603960396	0	10907	-	1	2	0.000193490088021386	False	False
Poisson	0.0198019801980198	0.140014143557141	0.0196039603960396	0	11624	-	1	2	0.000193490088021386	False	False
Poisson	0.0594059405940594	0.276469968648236	0.0764356435643566	0	11864	+	1	6	0.00169618282659012	False	False
Poisson	0.0396039603960396	0.195999595877538	0.0384158415841583	0	11880	+	1	4	0.000763835209025454	False	False
Poisson	0.0396039603960396	0.241693693720292	0.0584158415841585	0	11947	-	1	4	0.000763835209025454	False	False
Poisson	0.0792079207920792	0.337139980329585	0.113663366336633	0	12096	+	1	8	0.00297611795871511	False	False
Poisson	0.0198019801980198	0.140014143557141	0.0196039603960396	0	12444	-	1	2	0.000193490088021386	False	False
Poisson	0.0198019801980198	0.140014143557141	0.0196039603960396	0	13666	+	1	2	0.000193490088021386	True	False
Poisson	0.0198019801980198	0.140014143557141	0.0196039603960396	0	14131	+	1	2	0.000193490088021386	True	False
Poisson	0.0594059405940594	0.276469968648236	0.0764356435643564	0	14196	+	1	6	0.00169618282659012	False	False
Poisson	0.0594059405940594	0.276469968648236	0.0764356435643565	0	14225	+	1	6	0.00169618282659012	False	False
Poisson	0.0396039603960396	0.241693693720292	0.0584158415841585	0	14348	+	1	4	0.000763835209025454	False	False
Poisson	0.0297029702970297	0.170613337377502	0.0291089108910891	0	14561	+	1	3	0.000432494444219333	True	False
Poisson	0.811881188118812	5.36975394461819	28.8342574257426	0	15220	+	1	82	0.195484907091647	False	False
Poisson	0.0198019801980198	0.140014143557141	0.0196039603960396	0	15459	+	1	2	0.000193490088021386	True	False
Poisson	0.0198019801980198	0.140014143557141	0.0196039603960396	0	15524	+	1	2	0.000193490088021386	True	False
Poisson	0.0396039603960396	0.241693693720292	0.0584158415841585	0	15617	+	1	4	0.000763835209025454	False	False
Poisson	0.0396039603960396	0.241693693720292	0.0584158415841585	0	15844	+	1	4	0.000763835209025454	False	False
Poisson	0.0198019801980198	0.140014143557141	0.0196039603960396	0	16029	+	2	3	0.000193490088021386	True	False
Poisson	5.36633663366337	19.7654864712596	390.674455445545	0	16129	+	1	542	0.970261489589238	False	False
Poisson	0.0396039603960396	0.241693693720292	0.0584158415841584	0	16224	+	1	4	0.000763835209025454	False	False
Poisson	0.0396039603960396	0.195999595877538	0.0384158415841584	0	16326	+	1	4	0.000763835209025454	True	False
Poisson	0.0594059405940594	0.276469968648236	0.0764356435643564	0	16349	+	1	6	0.00169618282659012	False	False
Poisson	0.0396039603960396	0.241693693720292	0.0584158415841585	0	16414	+	1	4	0.000763835209025454	False	False
Poisson	0.0198019801980198	0.140014143557141	0.0196039603960396	0	16711	+	1	2	0.000193490088021386	True	False
Poisson	0.0396039603960396	0.241693693720292	0.0584158415841585	0	16929	+	1	4	0.000763835209025454	False	False
Poisson	0.0198019801980198	0.140014143557141	0.0196039603960396	0	17114	+	1	2	0.000193490088021386	True	False
Poisson	0.0198019801980198	0.140014143557141	0.0196039603960396	0	17644	+	1	2	0.000193490088021386	True	False
Poisson	0.0396039603960396	0.241693693720292	0.0584158415841585	0	17763	+	1	4	0.000763835209025454	False	False
Poisson	0.0396039603960396	0.241693693720292	0.0584158415841585	0	18871	+	1	4	0.000763835209025454	False	False
Poisson	0.0198019801980198	0.140014143557141	0.0196039603960396	0	19778	-	1	2	0.000193490088021386	False	False
Poisson	0.0396039603960396	0.241693693720292	0.0584158415841585	0	20525	+	1	4	0.000763835209025454	False	False
Poisson	0.0396039603960396	0.241693693720292	0.0584158415841585	0	20788	+	1	4	0.000763835209025454	False	False
Poisson	0.0396039603960396	0.195999595877538	0.0384158415841584	0	21384	-	1	4	0.000763835209025454	False	False
Poisson	0.0594059405940594	0.276469968648236	0.0764356435643564	0	21397	-	1	6	0.00169618282659012	False	False
Poisson	0.0198019801980198	0.140014143557141	0.0196039603960396	0	21784	-	1	2	0.000193490088021386	False	False
Poisson	0.0198019801980198	0.140014143557141	0.0196039603960396	0	22302	-	1	2	0.000193490088021386	False	False
Poisson	0.0198019801980198	0.140014143557141	0.0196039603960396	0	23548	-	1	2	0.000193490088021386	False	False
Poisson	0.0198019801980198	0.140014143557141	0.0196039603960396	0	24494	+	1	2	0.000193490088021386	True	False
Poisson	0.0198019801980198	0.140014143557141	0.0196039603960396	0	24897	+	1	2	0.000193490088021386	True	False
Poisson	0.0198019801980198	0.140014143557141	0.0196039603960396	0	25129	-	1	2	0.000193490088021386	False	False
Poisson	0.0198019801980198	0.140014143557141	0.0196039603960396	0	25567	+	1	2	0.000193490088021386	True	False
Poisson	0.0198019801980198	0.140014143557141	0.0196039603960396	0	25595	-	1	2	0.000193490088021386	False	False
Poisson	0.0198019801980198	0.140014143557141	0.0196039603960396	0	25668	+	1	2	0.000193490088021386	True	False
Poisson	3.61386138613861	17.9877571125639	323.559405940594	0	26549	-	1	365	0.875667552022257	False	False
Poisson	0.0198019801980198	0.140014143557141	0.0196039603960396	0	27556	-	1	2	0.000193490088021386	False	False
Poisson	0.0198019801980198	0.140014143557141	0.0196039603960396	0	27745	-	1	2	0.000193490088021386	False	False
Poisson	0.0198019801980198	0.140014143557141	0.0196039603960396	0	29308	-	1	2	0.000193490088021386	False	False
Poisson	0.0198019801980198	0.140014143557141	0.0196039603960396	0	29364	-	1	2	0.000193490088021386	False	False
Poisson	0.0198019801980198	0.140014143557141	0.0196039603960396	0	29811	-	1	2	0.000193490088021386	False	False
Poisson	0.0198019801980198	0.140014143557141	0.0196039603960396	0	30030	-	1	2	0.000193490088021386	False	False
Poisson	0.0198019801980198	0.140014143557141	0.0196039603960396	0	30174	-	1	2	0.000193490088021386	False	False
Poisson	0.0594059405940594	0.237561873128574	0.0564356435643565	0	30368	-	1	6	0.00169618282659012	False	False
Poisson	0.0594059405940594	0.237561873128574	0.0564356435643566	0	30389	-	1	6	0.00169618282659012	False	False
Poisson	0.217821782178218	1.07334952737717	1.15207920792079	0	30692	+	1	22	0.0205439805700868	False	False
Poisson	0.0396039603960396	0.195999595877538	0.0384158415841583	0	37129	-	1	4	0.000763835209025454	False	False
Poisson	0.0198019801980198	0.140014143557141	0.0196039603960396	0	37922	-	1	2	0.000193490088021386	False	False
Poisson	0.0396039603960396	0.241693693720292	0.0584158415841585	0	42555	+	1	4	0.000763835209025454	False	False
Poisson	0.0198019801980198	0.140014143557141	0.0196039603960396	0	42896	-	1	2	0.000193490088021386	False	False
Poisson	0.0198019801980198	0.140014143557141	0.0196039603960396	0	43126	+	1	2	0.000193490088021386	True	False
Poisson	6.43564356435644	38.7423323617936	1500.96831683168	0	43229	-	1	650	0.98807786388872	False	False
Poisson	0.0198019801980198	0.140014143557141	0.0196039603960396	0	43605	+	1	2	0.000193490088021386	True	False
Poisson	0.0396039603960396	0.241693693720292	0.0584158415841585	0	44196	+	1	4	0.000763835209025454	False	False
Poisson	0.0198019801980198	0.140014143557141	0.0196039603960396	0	44553	-	1	2	0.000193490088021386	False	False
Poisson	0.099009900990099	0.714212160286417	0.51009900990099	0	44641	-	1	10	0.00458965172932846	False	False
Poisson	0.0198019801980198	0.140014143557141	0.0196039603960396	0	45339	+	1	2	0.000193490088021386	True	False
Poisson	0.0198019801980198	0.140014143557141	0.0196039603960396	0	45776	+	1	2	0.000193490088021386	True	False
Poisson	1.40594059405941	7.20718838080674	51.9435643564356	0	46041	+	1	142	0.410216446319607	False	False
Poisson	0.0396039603960396	0.195999595877538	0.0384158415841583	0	46359	+	1	4	0.000763835209025454	True	False
Poisson	0.0198019801980198	0.140014143557141	0.0196039603960396	0	46506	-	1	2	0.000193490088021386	False	False
Poisson	0.0198019801980198	0.140014143557141	0.0196039603960396	0	47062	+	1	2	0.000193490088021386	True	False
Poisson	0.0198019801980198	0.140014143557141	0.0196039603960396	0	48352	-	1	2	0.000193490088021386	False	False
Poisson	0.0198019801980198	0.140014143557141	0.0196039603960396	0	49218	-	1	2	0.000193490088021386	False	False
Poisson	0.0198019801980198	0.140014143557141	0.0196039603960396	0	49325	-	1	2	0.000193490088021386	False	False
Poisson	0.198019801980198	0.72138480688462	0.52039603960396	0	50763	+	1	20	0.0172001325694933	False	False
Poisson	0.0594059405940594	0.276469968648236	0.0764356435643566	0	51571	+	1	6	0.00169618282659012	False	False
Poisson	0.0594059405940594	0.276469968648236	0.0764356435643567	0	51591	+	1	6	0.00169618282659012	False	False
Poisson	0.0198019801980198	0.140014143557141	0.0196039603960396	0	51862	-	1	2	0.000193490088021386	False	False
Poisson	0.0396039603960396	0.241693693720292	0.0584158415841584	0	52338	+	1	4	0.000763835209025454	False	False
Poisson	0.0396039603960396	0.241693693720292	0.0584158415841585	0	53130	+	1	4	0.000763835209025454	False	False
Poisson	0.0396039603960396	0.195999595877538	0.0384158415841584	0	54028	+	1	4	0.000763835209025454	True	False
Poisson	0.0396039603960396	0.195999595877538	0.0384158415841583	0	54057	+	1	4	0.000763835209025454	False	False
Poisson	0.0198019801980198	0.140014143557141	0.0196039603960396	0	55144	+	1	2	0.000193490088021386	True	False
Poisson	0.0198019801980198	0.140014143557141	0.0196039603960396	0	56974	+	1	2	0.000193490088021386	True	False
Poisson	0.0198019801980198	0.140014143557141	0.0196039603960396	0	57428	+	1	2	0.000193490088021386	True	False
Poisson	0.0198019801980198	0.140014143557141	0.0196039603960396	0	57511	+	1	2	0.000193490088021386	True	False
Poisson	0.0396039603960396	0.241693693720292	0.0584158415841585	0	57805	+	1	4	0.000763835209025454	False	False
Poisson	0.0198019801980198	0.140014143557141	0.0196039603960396	0	58183	+	1	2	0.000193490088021386	True	False
Poisson	0.0198019801980198	0.140014143557141	0.0196039603960396	0	58629	+	1	2	0.000193490088021386	True	False
Poisson	0.0594059405940594	0.341226674755003	0.116435643564357	0	58696	+	1	6	0.00169618282659012	False	False
Poisson	0.0198019801980198	0.140014143557141	0.0196039603960396	0	58846	+	1	2	0.000193490088021386	True	False
Poisson	0.0198019801980198	0.140014143557141	0.0196039603960396	0	58954	+	1	2	0.000193490088021386	True	False
Poisson	0.0198019801980198	0.140014143557141	0.0196039603960396	0	60433	-	1	2	0.000193490088021386	False	False
Poisson	0.0396039603960396	0.195999595877538	0.0384158415841583	0	60531	-	1	4	0.000763835209025454	False	False
Poisson	0.0396039603960396	0.241693693720292	0.0584158415841584	0	60656	-	1	4	0.000763835209025454	False	False
Poisson	0.0396039603960396	0.241693693720292	0.0584158415841585	0	60727	-	1	4	0.000763835209025454	False	False
Poisson	0.0198019801980198	0.140014143557141	0.0196039603960396	0	60978	-	1	2	0.000193490088021386	False	False
Poisson	0.0198019801980198	0.140014143557141	0.0196039603960396	0	61455	-	1	2	0.000193490088021386	False	False
Poisson	0.0198019801980198	0.140014143557141	0.0196039603960396	0	61645	-	1	2	0.000193490088021386	False	False
Poisson	0.0198019801980198	0.140014143557141	0.0196039603960396	0	62055	-	1	2	0.000193490088021386	False	False
Poisson	0.099009900990099	0.479686366182103	0.23009900990099	0	62520	-	1	10	0.00458965172932846	False	False
Poisson	0.0198019801980198	0.140014143557141	0.0196039603960396	0	62899	-	1	2	0.000193490088021386	False	False
Poisson	0.0594059405940594	0.310540888715732	0.0964356435643564	0	63067	-	1	6	0.00169618282659012	False	False
Poisson	0.0198019801980198	0.140014143557141	0.0196039603960396	0	63354	-	1	2	0.000193490088021386	False	False
Poisson	0.0198019801980198	0.140014143557141	0.0196039603960396	0	63678	-	1	2	0.000193490088021386	False	False
Poisson	0.0198019801980198	0.140014143557141	0.0196039603960396	0	63798	-	1	2	0.000193490088021386	False	False
Poisson	0.0198019801980198	0.140014143557141	0.0196039603960396	0	63866	+	1	2	0.000193490088021386	True	False
Poisson	0.0198019801980198	0.140014143557141	0.0196039603960396	0	63995	-	1	2	0.000193490088021386	False	False
Poisson	0.0198019801980198	0.140014143557141	0.0196039603960396	0	64295	-	1	2	0.000193490088021386	False	False
Poisson	1.14851485148515	7.98672165361216	63.7877227722773	0	64448	+	1	116	0.31869010308051	False	False
Poisson	0.108910891089109	0.444994159489985	0.198019801980198	0	64499	+	1	11	0.00551726033966904	False	False
Poisson	0.0594059405940594	0.341226674755003	0.116435643564356	0	64551	+	1	6	0.00169618282659012	False	False
Poisson	0.0198019801980198	0.140014143557141	0.0196039603960396	0	64820	-	1	2	0.000193490088021386	False	False
Poisson	0.0198019801980198	0.140014143557141	0.0196039603960396	0	65305	+	1	2	0.000193490088021386	True	False
Poisson	0.0198019801980198	0.140014143557141	0.0196039603960396	0	65706	-	1	2	0.000193490088021386	False	False
Poisson	1.81188118811881	4.59067069454373	21.0742574257426	0	65999	+	1	183	0.54068887522817	False	False
Poisson	0.0396039603960396	0.241693693720292	0.0584158415841585	0	67090	+	1	4	0.000763835209025454	False	False
Poisson	0.0198019801980198	0.140014143557141	0.0196039603960396	0	67444	+	1	2	0.000193490088021386	True	False
Poisson	0.0198019801980198	0.140014143557141	0.0196039603960396	0	67543	+	1	2	0.000193490088021386	True	False
Poisson	0.0198019801980198	0.140014143557141	0.0196039603960396	0	68963	-	1	2	0.000193490088021386	False	False
Poisson	0.0396039603960396	0.195999595877539	0.0384158415841584	0	69383	-	1	4	0.000763835209025454	False	False
Poisson	0.0396039603960396	0.195999595877538	0.0384158415841583	0	69425	-	1	4	0.000763835209025454	False	False
Poisson	0.138613861386139	0.837014969642683	0.700594059405941	0	69796	-	1	14	0.00876362347892723	False	False
Poisson	0.0594059405940594	0.341226674755003	0.116435643564356	0	69895	-	1	6	0.00169618282659012	False	False
Poisson	0.0594059405940594	0.276469968648236	0.0764356435643567	0	70565	+	1	6	0.00169618282659012	False	False
Poisson	0.0198019801980198	0.140014143557141	0.0196039603960396	0	70721	-	1	2	0.000193490088021386	False	False
Poisson	0.594059405940594	3.12146830136647	9.74356435643564	0	71437	+	1	60	0.119949122462309	False	False
Poisson	0.0198019801980198	0.140014143557141	0.0196039603960396	0	72223	-	1	2	0.000193490088021386	False	False
Poisson	0.0198019801980198	0.140014143557141	0.0196039603960396	0	72502	-	1	2	0.000193490088021386	False	False
Poisson	0.0396039603960396	0.241693693720292	0.0584158415841585	0	72975	+	1	4	0.000763835209025454	False	False
Poisson	0.0396039603960396	0.195999595877538	0.0384158415841584	0	73421	+	1	4	0.000763835209025454	True	False
Poisson	0.0396039603960396	0.195999595877538	0.0384158415841583	0	73449	+	1	4	0.000763835209025454	False	False
Poisson	0.0396039603960396	0.241693693720292	0.0584158415841585	0	73787	+	1	4	0.000763835209025454	False	False
Poisson	0.0198019801980198	0.140014143557141	0.0196039603960396	0	74013	+	1	2	0.000193490088021386	True	False
Poisson	0.0693069306930693	0.324266117334952	0.105148514851485	0	74902	+	1	7	0.00229358611271813	False	False
Poisson	0.0396039603960396	0.241693693720292	0.0584158415841584	0	75165	+	1	4	0.000763835209025454	False	False
Poisson	3.21782178217822	14.7489687506592	217.532079207921	0	75773	+	1	325	0.831109204390742	False	False
Poisson	0.0594059405940594	0.276469968648236	0.0764356435643566	0	76047	-	1	6	0.00169618282659012	False	False
Poisson	0.0198019801980198	0.140014143557141	0.0196039603960396	0	76099	+	1	2	0.000193490088021386	True	False
Poisson	0.0396039603960396	0.241693693720292	0.0584158415841584	0	76593	+	1	4	0.000763835209025454	False	False
Poisson	0.0198019801980198	0.140014143557141	0.0196039603960396	0	77138	-	1	2	0.000193490088021386	False	False
Poisson	0.0198019801980198	0.140014143557141	0.0196039603960396	0	77589	-	1	2	0.000193490088021386	False	False
Poisson	0.0594059405940594	0.276469968648236	0.0764356435643564	0	77694	+	1	6	0.00169618282659012	False	False
Poisson	0.0198019801980198	0.140014143557141	0.0196039603960396	0	78407	-	1	2	0.000193490088021386	False	False
Poisson	0.0396039603960396	0.241693693720292	0.0584158415841585	0	79912	-	1	4	0.000763835209025454	False	False
Poisson	0.0198019801980198	0.140014143557141	0.0196039603960396	0	80008	+	1	2	0.000193490088021386	True	False
Poisson	0.356435643564356	1.05436386903044	1.11168316831683	0	80306	+	1	36	0.0502678054261131	False	False
Poisson	0.356435643564356	1.05436386903044	1.11168316831683	0	80362	+	1	36	0.0502678054261131	False	False
Poisson	0.0396039603960396	0.195999595877538	0.0384158415841584	0	80767	-	1	4	0.000763835209025454	False	False
Poisson	0.0396039603960396	0.195999595877538	0.0384158415841583	0	80789	-	1	4	0.000763835209025454	False	False
Poisson	0.0198019801980198	0.140014143557141	0.0196039603960396	0	80897	+	1	2	0.000193490088021386	True	False
Poisson	0.0198019801980198	0.140014143557141	0.0196039603960396	0	81030	+	1	2	0.000193490088021386	True	False
Poisson	0.0198019801980198	0.140014143557141	0.0196039603960396	0	82574	+	1	2	0.000193490088021386	True	False
Poisson	3.30693069306931	11.3320276863917	128.414851485149	0	82733	+	1	334	0.842243910931419	False	False
Poisson	3.30693069306931	11.3320276863917	128.414851485149	0	82738	+	1	334	0.842243910931419	False	False
Poisson	0.158415841584158	0.542819919813685	0.294653465346535	0	82848	+	1	16	0.0112981150897159	False	False
Poisson	0.0198019801980198	0.140014143557141	0.0196039603960396	0	83581	+	1	2	0.000193490088021386	True	False
Poisson	0.0396039603960396	0.241693693720292	0.0584158415841585	0	83920	+	1	4	0.000763835209025454	False	False
Poisson	0.0396039603960396	0.241693693720292	0.0584158415841585	0	84097	-	1	4	0.000763835209025454	False	False
Poisson	0.158415841584158	0.578492407336979	0.334653465346533	0	84111	+	1	16	0.0112981150897159	False	False
Poisson	0.118811881188119	0.475123746257147	0.225742574257426	0	84194	+	1	12	0.00652321020052493	False	False
Poisson	0.138613861386139	0.510484142168923	0.260594059405941	0	84215	+	1	14	0.00876362347892723	False	False
Poisson	0.138613861386139	0.510484142168923	0.260594059405941	0	84243	+	1	14	0.00876362347892723	False	False
Poisson	0.0198019801980198	0.140014143557141	0.0196039603960396	0	84313	-	1	2	0.000193490088021386	False	False
Poisson	0.277227722772277	0.970760648988082	0.942376237623762	0	84479	+	1	28	0.0320122388754512	False	False
Poisson	0.0198019801980198	0.140014143557141	0.0196039603960396	0	84793	+	1	2	0.000193490088021386	True	False
Poisson	0.108910891089109	0.507956496149225	0.258019801980198	0	84943	+	1	11	0.00551726033966904	False	False
Poisson	0.0693069306930693	0.324266117334952	0.105148514851485	0	85037	+	1	7	0.00229358611271813	False	False
Poisson	0.0198019801980198	0.140014143557141	0.0196039603960396	0	85282	-	1	2	0.000193490088021386	False	False
Poisson	0.0594059405940594	0.276469968648236	0.0764356435643566	0	85342	+	1	6	0.00169618282659012	False	False
Poisson	0.0396039603960396	0.241693693720292	0.0584158415841584	0	85524	+	1	4	0.000763835209025454	False	False
Poisson	0.633663366336634	3.10071853697567	9.61445544554455	0	85810	+	1	64	0.133105860371365	False	False
Poisson	0.099009900990099	0.412430612225851	0.17009900990099	0	86010	+	1	10	0.00458965172932846	False	False
Poisson	1.78217821782178	7.14227409218666	51.0120792079208	0	86101	+	1	180	0.531839486980121	False	False
Poisson	0.099009900990099	0.41243061222585	0.17009900990099	0	86229	+	1	10	0.00458965172932846	False	False
Poisson	0.0792079207920792	0.306044712969582	0.0936633663366337	0	86275	+	1	8	0.00297611795871511	False	False
Poisson	0.0396039603960396	0.195999595877538	0.0384158415841583	0	86316	+	1	4	0.000763835209025454	False	False
Poisson	0.0198019801980198	0.140014143557141	0.0196039603960396	0	86402	-	1	2	0.000193490088021386	False	False
Poisson	0.0594059405940594	0.276469968648236	0.0764356435643566	0	86869	-	1	6	0.00169618282659012	False	False
Poisson	0.0594059405940594	0.276469968648236	0.0764356435643566	0	86882	-	1	6	0.00169618282659012	False	False
Poisson	0.0198019801980198	0.140014143557141	0.0196039603960396	0	86956	-	1	2	0.000193490088021386	False	False
Poisson	0.0594059405940594	0.276469968648236	0.0764356435643566	0	87378	-	1	6	0.00169618282659012	False	False
Poisson	0.0594059405940594	0.310540888715732	0.0964356435643568	0	87550	-	1	6	0.00169618282659012	False	False
Poisson	0.0396039603960396	0.241693693720292	0.0584158415841585	0	87668	-	1	4	0.000763835209025454	False	False
Poisson	0.0594059405940594	0.310540888715732	0.0964356435643566	0	87745	-	1	6	0.00169618282659012	False	False
Poisson	0.297029702970297	0.975136446405789	0.95089108910891	0	87978	-	1	30	0.0362784711694147	False	False
Poisson	0.0396039603960396	0.241693693720292	0.0584158415841584	0	88237	-	1	4	0.000763835209025454	False	False
Poisson	1.08910891089109	4.58497330395934	21.0219801980199	0	88326	-	1	110	0.296980953422609	False	False
Poisson	0.99009900990099	4.56178703909982	20.8099009900991	0	88391	-	1	100	0.260598806757956	False	False
Poisson	0.0198019801980198	0.140014143557141	0.0196039603960396	0	90345	-	1	2	0.000193490088021386	False	False
Poisson	0.0594059405940594	0.341226674755003	0.116435643564357	0	90474	+	1	6	0.00169618282659012	False	False
Poisson	0.0198019801980198	0.140014143557141	0.0196039603960396	0	91657	+	1	2	0.000193490088021386	True	False
Poisson	0.0198019801980198	0.140014143557141	0.0196039603960396	0	91961	+	1	2	0.000193490088021386	True	False
Poisson	0.118811881188119	0.475123746257147	0.225742574257426	0	92015	+	1	12	0.00652321020052493	False	False
Poisson	0.0198019801980198	0.140014143557141	0.0196039603960396	0	93679	+	1	2	0.000193490088021386	True	False
Poisson	0.356435643564356	1.00582462105321	1.01168316831683	0	93854	-	1	36	0.0502678054261131	False	False
Poisson	0.366336633663366	1.00720178988351	1.01445544554455	0	93909	-	1	37	0.0527606434912719	False	False
Poisson	0.0198019801980198	0.140014143557141	0.0196039603960396	0	94152	-	1	2	0.000193490088021386	False	False
Poisson	0.0396039603960396	0.195999595877538	0.0384158415841584	0	94483	-	1	4	0.000763835209025454	False	False
Poisson	0.0396039603960396	0.195999595877538	0.0384158415841583	0	94494	-	1	4	0.000763835209025454	False	False
Poisson	0.0198019801980198	0.140014143557141	0.0196039603960396	0	94686	-	1	2	0.000193490088021386	False	False
Poisson	0.0198019801980198	0.140014143557141	0.0196039603960396	0	94880	-	1	2	0.000193490088021386	False	False
Poisson	0.0198019801980198	0.140014143557141	0.0196039603960396	0	95765	+	1	2	0.000193490088021386	True	False
Poisson	0.0198019801980198	0.140014143557141	0.0196039603960396	0	95899	+	1	2	0.000193490088021386	True	False
Poisson	0.0198019801980198	0.140014143557141	0.0196039603960396	0	96111	+	1	2	0.000193490088021386	True	False
Poisson	0.0396039603960396	0.241693693720292	0.0584158415841585	0	96155	-	1	4	0.000763835209025454	False	False
Poisson	0.0198019801980198	0.140014143557141	0.0196039603960396	0	96860	-	1	2	0.000193490088021386	False	False
Poisson	0.0198019801980198	0.140014143557141	0.0196039603960396	0	97087	-	1	2	0.000193490088021386	False	False
Poisson	0.0198019801980198	0.140014143557141	0.0196039603960396	0	99732	-	1	2	0.000193490088021386	False	False
Poisson	0.0396039603960396	0.195999595877539	0.0384158415841584	0	100539	-	1	4	0.000763835209025454	False	False
Poisson	0.0396039603960396	0.195999595877538	0.0384158415841583	0	100577	-	1	4	0.000763835209025454	False	False
Poisson	0.0297029702970297	0.170613337377502	0.0291089108910891	0	101206	-	1	3	0.000432494444219333	False	False
Poisson	0.485148514851485	1.70066964097169	2.89227722772276	0	101296	-	1	49	0.0857340147876378	False	False
Poisson	0.475247524752475	1.70055320061409	2.89188118811883	0	101312	-	1	48	0.0827926693871828	False	False
Poisson	0.435643564356436	1.69361059033155	2.86831683168317	0	101327	-	1	44	0.0713564804948609	False	False
Poisson	0.0198019801980198	0.140014143557141	0.0196039603960396	0	101449	+	1	2	0.000193490088021386	True	False
Poisson	0.277227722772277	0.788908256785136	0.622376237623762	0	101695	-	1	28	0.0320122388754512	False	False
Poisson	0.0198019801980198	0.140014143557141	0.0196039603960396	0	102087	-	1	2	0.000193490088021386	False	False
Poisson	0.0198019801980198	0.140014143557141	0.0196039603960396	0	103135	+	1	2	0.000193490088021386	True	False
Poisson	0.0198019801980198	0.140014143557141	0.0196039603960396	0	103986	+	1	2	0.000193490088021386	True	False
Poisson	0.0198019801980198	0.140014143557141	0.0196039603960396	0	104444	-	1	2	0.000193490088021386	False	False
Poisson	4.75247524752475	26.7310328796305	714.548118811885	0	104566	-	1	480	0.95035437491674	False	False
Poisson	0.118811881188119	0.45358855172659	0.205742574257426	0	104696	+	1	12	0.00652321020052493	False	False
Poisson	0.0594059405940594	0.310540888715732	0.0964356435643566	0	104759	+	1	6	0.00169618282659012	False	False
Poisson	0.0198019801980198	0.140014143557141	0.0196039603960396	0	105170	+	1	2	0.000193490088021386	True	False
Poisson	0.0396039603960396	0.241693693720292	0.0584158415841585	0	105260	-	1	4	0.000763835209025454	False	False
Poisson	0.0198019801980198	0.140014143557141	0.0196039603960396	0	105282	+	1	2	0.000193490088021386	True	False
Poisson	0.0495049504950495	0.259855252929872	0.0675247524752476	0	105338	-	1	5	0.00118566976174539	False	False
Poisson	0.0198019801980198	0.140014143557141	0.0196039603960396	0	105700	-	1	2	0.000193490088021386	False	False
Poisson	0.0198019801980198	0.140014143557141	0.0196039603960396	0	105780	-	1	2	0.000193490088021386	False	False
Poisson	0.0396039603960396	0.195999595877539	0.0384158415841584	0	105875	-	1	4	0.000763835209025454	False	False
Poisson	0.0198019801980198	0.140014143557141	0.0196039603960396	0	105914	+	1	2	0.000193490088021386	True	False
Poisson	0.0792079207920792	0.365600008666074	0.133663366336633	0	105917	-	1	8	0.00297611795871511	False	False
Poisson	0.0495049504950495	0.259855252929872	0.0675247524752477	0	106114	-	1	5	0.00118566976174539	False	False
Poisson	0.0891089108910891	0.286321843420655	0.0819801980198019	0	106164	-	1	9	0.00374204298146064	False	False
Poisson	0.0792079207920792	0.271409959906842	0.0736633663366337	0	106177	-	1	8	0.00297611795871511	False	False
Poisson	0.128712871287129	0.416253920981741	0.173267326732674	0	106210	-	1	13	0.00760586761652782	False	False
Poisson	0.138613861386139	0.490503883171112	0.24059405940594	0	106260	-	1	14	0.00876362347892723	False	False
Poisson	0.257425742574257	0.996528628254449	0.993069306930695	0	106330	-	1	26	0.0279608260896617	False	False
Poisson	0.0396039603960396	0.195999595877539	0.0384158415841584	0	106408	+	1	4	0.000763835209025454	True	False
Poisson	0.0396039603960396	0.195999595877538	0.0384158415841583	0	106457	+	1	4	0.000763835209025454	False	False
Poisson	0.099009900990099	0.458365585423896	0.210099009900991	0	106525	-	1	10	0.00458965172932846	False	False
Poisson	0.0594059405940594	0.310540888715732	0.0964356435643566	0	106638	-	1	6	0.00169618282659012	False	False
Poisson	0.099009900990099	0.36069240344231	0.13009900990099	0	106696	-	1	10	0.00458965172932846	False	False
Poisson	0.0792079207920792	0.306044712969581	0.0936633663366333	0	106741	-	1	8	0.00297611795871511	False	False
Poisson	0.0396039603960396	0.195999595877539	0.0384158415841584	0	106800	-	1	4	0.000763835209025454	False	False
Poisson	0.099009900990099	0.331811708504974	0.11009900990099	0	106840	-	1	10	0.00458965172932846	False	False
Poisson	0.118811881188119	0.354601994153199	0.125742574257425	0	106875	-	1	12	0.00652321020052493	False	False
Poisson	0.118811881188119	0.354601994153199	0.125742574257425	0	106886	-	1	12	0.00652321020052493	False	False
Poisson	0.0792079207920792	0.271409959906842	0.0736633663366338	0	106910	-	1	8	0.00297611795871511	False	False
Poisson	0.198019801980198	0.774852269535271	0.60039603960396	0	106977	-	1	20	0.0172001325694933	False	False
Poisson	0.237623762376238	0.801854286656686	0.642970297029702	0	107017	-	1	24	0.024134531689078	False	False
Poisson	0.297029702970297	0.954406144735515	0.910891089108909	0	107033	-	1	30	0.0362784711694147	False	False
Poisson	0.326732673267327	1.04984675920907	1.10217821782178	0	107247	-	1	33	0.0430588562055426	False	False
Poisson	0.217821782178218	0.955028380688654	0.912079207920792	0	107287	-	1	22	0.0205439805700868	False	False
Poisson	0.0396039603960396	0.241693693720292	0.0584158415841584	0	107353	-	1	4	0.000763835209025454	False	False
Poisson	0.0594059405940594	0.276469968648236	0.0764356435643564	0	107423	-	1	6	0.00169618282659012	False	False
Poisson	0.0594059405940594	0.276469968648236	0.0764356435643565	0	107453	-	1	6	0.00169618282659012	False	False
Poisson	0.0594059405940594	0.276469968648236	0.0764356435643565	0	107608	+	1	6	0.00169618282659012	False	False
Poisson	0.0594059405940594	0.310540888715732	0.0964356435643566	0	107615	-	1	6	0.00169618282659012	False	False
Poisson	0.0198019801980198	0.140014143557141	0.0196039603960396	0	107842	+	1	2	0.000193490088021386	True	False
Poisson	0.0594059405940594	0.276469968648236	0.0764356435643566	0	107979	-	1	6	0.00169618282659012	False	False
Poisson	0.0594059405940594	0.276469968648236	0.0764356435643567	0	107997	-	1	6	0.00169618282659012	False	False
Poisson	0.0198019801980198	0.140014143557141	0.0196039603960396	0	108204	-	1	2	0.000193490088021386	False	False
Poisson	0.099009900990099	0.36069240344231	0.13009900990099	0	108347	-	1	10	0.00458965172932846	False	False
Poisson	0.099009900990099	0.36069240344231	0.13009900990099	0	108377	-	1	10	0.00458965172932846	False	False
Poisson	0.0792079207920792	0.306044712969581	0.0936633663366333	0	108391	-	1	8	0.00297611795871511	False	False
Poisson	0.0198019801980198	0.140014143557141	0.0196039603960396	0	108613	-	1	2	0.000193490088021386	False	False
Poisson	0.0198019801980198	0.140014143557141	0.0196039603960396	0	108679	-	1	2	0.000193490088021386	False	False
Poisson	0.0198019801980198	0.140014143557141	0.0196039603960396	0	108693	+	1	2	0.000193490088021386	True	False
Poisson	0.0198019801980198	0.140014143557141	0.0196039603960396	0	108748	+	1	2	0.000193490088021386	True	False
Poisson	0.0198019801980198	0.140014143557141	0.0196039603960396	0	108895	-	1	2	0.000193490088021386	False	False
Poisson	0.0396039603960396	0.195999595877538	0.0384158415841584	0	109026	-	1	4	0.000763835209025454	False	False
Poisson	0.0594059405940594	0.237561873128574	0.0564356435643565	0	109058	-	1	6	0.00169618282659012	False	False
Poisson	0.0396039603960396	0.195999595877538	0.0384158415841583	0	109080	-	1	4	0.000763835209025454	False	False
Poisson	4.96039603960396	24.3421119839997	592.538415841583	0	109226	-	1	501	0.958216723830007	False	False
Poisson	0.0198019801980198	0.140014143557141	0.0196039603960396	0	109326	-	1	2	0.000193490088021386	False	False
Poisson	0.178217821782178	0.766759931190466	0.587920792079208	0	109418	-	1	18	0.0141142916120184	False	False
Poisson	0.178217821782178	0.766759931190466	0.587920792079208	0	109433	-	1	18	0.0141142916120184	False	False
Poisson	0.0891089108910891	0.402467635990525	0.161980198019802	0	109543	+	1	9	0.00374204298146064	False	False
Poisson	0.0198019801980198	0.140014143557141	0.0196039603960396	0	109778	+	1	2	0.000193490088021386	True	False
Poisson	0.0198019801980198	0.140014143557141	0.0196039603960396	0	110050	+	1	2	0.000193490088021386	True	False
Poisson	0.0396039603960396	0.195999595877538	0.0384158415841583	0	110291	+	1	4	0.000763835209025454	False	False
Poisson	0.237623762376238	0.971066577032545	0.942970297029703	0	110713	+	1	24	0.024134531689078	False	False
Poisson	0.207920792079208	0.697378400628645	0.486336633663368	0	110851	+	1	21	0.0188405203580249	False	False
Poisson	0.128712871287129	0.503256720504232	0.253267326732674	0	110900	+	1	13	0.00760586761652782	False	False
Poisson	0.118811881188119	0.495724292583516	0.245742574257427	0	110931	+	1	12	0.00652321020052493	False	False
Poisson	0.0792079207920792	0.271409959906842	0.0736633663366337	0	110949	+	1	8	0.00297611795871511	False	False
Poisson	0.108910891089109	0.397517046150474	0.158019801980198	0	110983	+	1	11	0.00551726033966904	False	False
Poisson	1.32673267326733	4.72251820725149	22.3021782178218	0	111423	+	1	134	0.382618218618877	False	False
Poisson	0.396039603960396	1.48377362101361	2.20158415841584	0	111552	+	1	40	0.0604932076674772	False	False
Poisson	0.0198019801980198	0.140014143557141	0.0196039603960396	0	111651	+	1	2	0.000193490088021386	True	False
Poisson	0.0198019801980198	0.140014143557141	0.0196039603960396	0	111975	-	1	2	0.000193490088021386	False	False
Poisson	0.0396039603960396	0.195999595877538	0.0384158415841584	0	112316	-	1	4	0.000763835209025454	False	False
Poisson	0.0396039603960396	0.195999595877538	0.0384158415841583	0	112330	-	1	4	0.000763835209025454	False	False
Poisson	0.0198019801980198	0.140014143557141	0.0196039603960396	0	113853	+	1	2	0.000193490088021386	True	False
Poisson	0.0198019801980198	0.140014143557141	0.0196039603960396	0	114652	+	1	2	0.000193490088021386	True	False
Poisson	0.0396039603960396	0.241693693720292	0.0584158415841585	0	114970	+	1	4	0.000763835209025454	False	False
Poisson	0.0495049504950495	0.259855252929872	0.0675247524752478	0	115021	+	1	5	0.00118566976174539	False	False
Poisson	0.138613861386139	0.693248915906789	0.480594059405938	0	115537	+	1	14	0.00876362347892723	False	False
Poisson	0.0594059405940594	0.276469968648236	0.0764356435643564	0	115642	+	1	6	0.00169618282659012	False	False
Poisson	0.138613861386139	0.424963597742137	0.180594059405941	0	115810	+	1	14	0.00876362347892723	False	False
Poisson	0.138613861386139	0.424963597742137	0.180594059405941	0	115837	+	1	14	0.00876362347892723	False	False
Poisson	0.0396039603960396	0.241693693720292	0.0584158415841585	0	116105	+	1	4	0.000763835209025454	False	False
Poisson	0.0198019801980198	0.140014143557141	0.0196039603960396	0	116179	+	1	2	0.000193490088021386	True	False
Poisson	0.0792079207920792	0.337139980329586	0.113663366336633	0	116270	+	1	8	0.00297611795871511	False	False
Poisson	0.0396039603960396	0.195999595877538	0.0384158415841583	0	116309	+	1	4	0.000763835209025454	False	False
Poisson	0.0198019801980198	0.140014143557141	0.0196039603960396	0	116696	+	1	2	0.000193490088021386	True	False
Poisson	0.099009900990099	0.479686366182102	0.23009900990099	0	116819	+	1	10	0.00458965172932846	False	False
Poisson	0.0792079207920792	0.440072001309597	0.193663366336634	0	116874	+	1	8	0.00297611795871511	False	False
Poisson	0.0198019801980198	0.140014143557141	0.0196039603960396	0	117524	+	1	2	0.000193490088021386	True	False
Poisson	0.0198019801980198	0.140014143557141	0.0196039603960396	0	117578	+	1	2	0.000193490088021386	True	False
Poisson	0.0198019801980198	0.140014143557141	0.0196039603960396	0	117641	-	1	2	0.000193490088021386	False	False
Poisson	0.0198019801980198	0.140014143557141	0.0196039603960396	0	117920	+	1	2	0.000193490088021386	True	False
Poisson	0.702970297029703	2.45578726462797	6.03089108910893	0	118156	-	1	71	0.156838142016535	False	False
Poisson	0.0198019801980198	0.140014143557141	0.0196039603960396	0	118245	-	1	2	0.000193490088021386	False	False
Poisson	0.099009900990099	0.387426134767635	0.15009900990099	0	118743	-	1	10	0.00458965172932846	False	False
Poisson	0.0198019801980198	0.140014143557141	0.0196039603960396	0	118928	+	1	2	0.000193490088021386	True	False
Poisson	0.108910891089109	0.421923929139126	0.178019801980198	0	118945	-	1	11	0.00551726033966904	False	False
Poisson	0.148514851485149	0.572470761067522	0.327722772277227	0	118963	-	1	15	0.00999489293970379	False	False
Poisson	0.207920792079208	0.75255340917663	0.566336633663368	0	119043	-	1	21	0.0188405203580249	False	False
Poisson	0.306930693069307	1.00739837460089	1.01485148514852	0	119181	-	1	31	0.0384890132333428	False	False
Poisson	0.0198019801980198	0.140014143557141	0.0196039603960396	0	119201	+	1	2	0.000193490088021386	True	False
Poisson	3.13861386138614	9.90558398376421	98.120594059406	0	119377	-	1	317	0.820620740373343	False	False
Poisson	0.0198019801980198	0.140014143557141	0.0196039603960396	0	119846	-	1	2	0.000193490088021386	False	False
Poisson	0.0198019801980198	0.140014143557141	0.0196039603960396	0	120118	-	1	2	0.000193490088021386	False	False
Poisson	0.0594059405940594	0.276469968648236	0.0764356435643568	0	120352	-	1	6	0.00169618282659012	False	False
Poisson	0.198019801980198	1.01999805862755	1.04039603960396	0	120463	+	1	20	0.0172001325694933	False	False
Poisson	4.68316831683168	24.6503268510052	607.638613861386	0	120666	+	1	473	0.947432616512144	False	False
Poisson	0.0396039603960396	0.195999595877538	0.0384158415841584	0	120815	+	1	4	0.000763835209025454	True	False
Poisson	0.0396039603960396	0.195999595877538	0.0384158415841583	0	120838	+	1	4	0.000763835209025454	False	False
Poisson	0.158415841584158	0.484410430674789	0.234653465346535	0	121060	+	1	16	0.0112981150897159	False	False
Poisson	0.158415841584158	0.48441043067479	0.234653465346535	0	121131	+	1	16	0.0112981150897159	False	False
Poisson	0.0396039603960396	0.241693693720292	0.0584158415841584	0	121203	-	1	4	0.000763835209025454	False	False
Poisson	0.0198019801980198	0.140014143557141	0.0196039603960396	0	121216	+	1	2	0.000193490088021386	True	False
Poisson	0.0198019801980198	0.140014143557141	0.0196039603960396	0	121283	+	1	2	0.000193490088021386	True	False
Poisson	0.099009900990099	0.36069240344231	0.13009900990099	0	121519	+	1	10	0.00458965172932846	False	False
Poisson	0.0792079207920792	0.306044712969581	0.0936633663366333	0	121548	+	1	8	0.00297611795871511	False	False
Poisson	0.0792079207920792	0.306044712969581	0.0936633663366333	0	121549	+	1	8	0.00297611795871511	False	False
Poisson	0.0396039603960396	0.195999595877538	0.0384158415841584	0	121692	+	1	4	0.000763835209025454	True	False
Poisson	0.0396039603960396	0.195999595877538	0.0384158415841583	0	121711	+	1	4	0.000763835209025454	False	False
Poisson	0.0396039603960396	0.241693693720292	0.0584158415841585	0	121917	+	1	4	0.000763835209025454	False	False
Poisson	0.0198019801980198	0.140014143557141	0.0196039603960396	0	122149	+	1	2	0.000193490088021386	True	False
Poisson	0.0792079207920792	0.337139980329585	0.113663366336633	0	122233	+	1	8	0.00297611795871511	False	False
Poisson	0.0396039603960396	0.241693693720292	0.0584158415841584	0	122333	+	1	4	0.000763835209025454	False	False
Poisson	0.0396039603960396	0.195999595877538	0.0384158415841583	0	122539	+	1	4	0.000763835209025454	True	False
Poisson	0.217821782178218	1.02570912442115	1.05207920792079	0	122608	+	1	22	0.0205439805700868	False	False
Poisson	0.257425742574257	1.04549954898637	1.09306930693069	0	122620	+	1	26	0.0279608260896617	False	False
Poisson	0.336633663366337	1.11603967423002	1.24554455445545	0	122648	+	1	34	0.0454157768863597	False	False
Poisson	0.336633663366337	1.12496424585648	1.26554455445545	0	122666	+	1	34	0.0454157768863597	False	False
Poisson	0.0495049504950495	0.259855252929872	0.0675247524752478	0	122740	+	1	5	0.00118566976174539	False	False
Poisson	0.237623762376238	0.736865182397501	0.542970297029702	0	122838	+	1	24	0.024134531689078	False	False
Poisson	0.376237623762376	1.02811949839029	1.0570297029703	0	122859	+	1	38	0.0552965473663822	False	False
Poisson	0.396039603960396	1.03999238382588	1.08158415841584	0	122876	+	1	40	0.0604932076674772	False	False
Poisson	0.0792079207920792	0.271409959906842	0.0736633663366337	0	122986	+	1	8	0.00297611795871511	True	False
Poisson	0.0792079207920792	0.271409959906842	0.0736633663366337	0	123004	+	1	8	0.00297611795871511	False	False
Poisson	0.118811881188119	0.325180833164296	0.105742574257426	0	123021	+	1	12	0.00652321020052493	False	False
Poisson	0.0891089108910891	0.286321843420655	0.0819801980198019	0	123055	+	1	9	0.00374204298146064	False	False
Poisson	0.0693069306930693	0.255242071084461	0.0651485148514852	0	123062	+	1	7	0.00229358611271813	False	False
Poisson	0.0396039603960396	0.195999595877539	0.0384158415841584	0	123155	+	1	4	0.000763835209025454	True	False
Poisson	0.0594059405940594	0.276469968648236	0.0764356435643564	0	123196	+	1	6	0.00169618282659012	False	False
Poisson	0.0396039603960396	0.241693693720292	0.0584158415841585	0	123257	+	1	4	0.000763835209025454	False	False
Poisson	0.0693069306930693	0.430288873724949	0.185148514851485	0	123309	+	1	7	0.00229358611271813	False	False
Poisson	0.099009900990099	0.458365585423896	0.210099009900991	0	123365	+	1	10	0.00458965172932846	False	False
Poisson	0.0198019801980198	0.140014143557141	0.0196039603960396	0	123439	-	1	2	0.000193490088021386	False	False
Poisson	0.0396039603960396	0.195999595877538	0.0384158415841583	0	123455	+	1	4	0.000763835209025454	True	False
Poisson	0.0396039603960396	0.195999595877538	0.0384158415841583	0	123468	+	1	4	0.000763835209025454	False	False
Poisson	0.217821782178218	0.743020328067	0.552079207920792	0	123566	+	1	22	0.0205439805700868	False	False
Poisson	0.148514851485149	0.554727655951303	0.307722772277227	0	123636	+	1	15	0.00999489293970379	False	False
Poisson	0.118811881188119	0.407114939860263	0.165742574257426	0	123679	+	1	12	0.00652321020052493	False	False
Poisson	0.118811881188119	0.407114939860263	0.165742574257426	0	123685	+	1	12	0.00652321020052493	False	False
Poisson	0.0594059405940594	0.237561873128574	0.0564356435643566	0	123714	+	1	6	0.00169618282659012	False	False
Poisson	0.0396039603960396	0.195999595877538	0.0384158415841584	0	123776	+	1	4	0.000763835209025454	True	False
Poisson	0.0396039603960396	0.195999595877538	0.0384158415841583	0	123806	+	1	4	0.000763835209025454	False	False
Poisson	0.0396039603960396	0.195999595877539	0.0384158415841584	0	123923	+	1	4	0.000763835209025454	True	False
Poisson	0.0594059405940594	0.237561873128574	0.0564356435643565	0	123965	+	1	6	0.00169618282659012	False	False
Poisson	0.0594059405940594	0.237561873128573	0.0564356435643564	0	123978	+	1	6	0.00169618282659012	False	False
Poisson	0.0396039603960396	0.195999595877538	0.0384158415841583	0	124021	+	1	4	0.000763835209025454	False	False
Poisson	0.0198019801980198	0.140014143557141	0.0196039603960396	0	124111	+	1	2	0.000193490088021386	True	False
Poisson	0.0396039603960396	0.195999595877538	0.0384158415841583	0	124193	+	1	4	0.000763835209025454	True	False
Poisson	0.0198019801980198	0.140014143557141	0.0196039603960396	0	124209	-	1	2	0.000193490088021386	False	False
Poisson	0.0594059405940594	0.276469968648236	0.0764356435643567	0	124418	+	1	6	0.00169618282659012	False	False
Poisson	0.0396039603960396	0.195999595877538	0.0384158415841583	0	124499	+	1	4	0.000763835209025454	True	False
Poisson	0.0198019801980198	0.140014143557141	0.0196039603960396	0	124636	+	1	2	0.000193490088021386	True	False

## Sheet: Table S2
p-value calculation type	mean	sd	variance	lambda	Position	Strand	Count	Vicinity	p-value	Is Local Maximum	Passed	Notes
Poisson	2.26732673267327	11.6188563026736	134.997821782178	0	160	+	103	229	0	True	True
Poisson	2.26732673267327	11.6188563026736	134.997821782178	0	161	+	55	229	0	False	True
Poisson	2.36633663366337	11.6419266208624	135.534455445545	0	171	+	3	239	0.214271185722929	False	False
Poisson	2.36633663366337	11.6419266208624	135.534455445545	0	172	+	2	239	0.421471967070659	False	False
Poisson	0.455445544554455	1.61570264885125	2.61049504950496	0	214	+	10	46	2.88802315395742E-12	False	True
Poisson	0.237623762376238	0.928961945953495	0.862970297029703	0	274	+	1	24	0.024134531689078	False	False
Poisson	0.326732673267327	1.01102829724087	1.02217821782178	0	295	+	7	33	2.41057585004256E-09	True	True
Poisson	0.386138613861386	1.05801982051097	1.11940594059406	0	312	+	5	39	3.31048574042647E-06	False	False
Poisson	0.396039603960396	1.06844941780874	1.14158415841584	0	328	+	1	40	0.0604932076674772	False	False
Poisson	0.405940594059406	1.06937568535835	1.14356435643564	0	331	+	4	41	6.56058543390126E-05	False	False
Poisson	0.306930693069307	0.821493448025312	0.674851485148516	0	359	+	3	31	0.000289645342786304	False	False
Poisson	0.643564356435644	2.38152958585797	5.67168316831684	0	416	+	17	65	0	True	True
Poisson	0.623762376237624	2.38265182159927	5.67702970297031	0	430	+	2	63	0.0255277218438122	False	False
Poisson	1.34653465346535	4.25308274916996	18.0887128712871	0	456	+	11	136	2.15064123176845E-08	False	True
Poisson	1.06930693069307	3.82166828948452	14.6051485148515	0	488	+	28	108	0	True	True
Poisson	1.10891089108911	3.81811731118626	14.5780198019802	0	500	+	23	112	0	False	True
Poisson	0.95049504950495	3.68612598163374	13.5875247524753	0	524	+	2	96	0.0714245355606077	False	False
Poisson	0.96039603960396	3.69843424188997	13.6784158415842	0	537	+	6	97	6.49112007202746E-05	False	False
Poisson	1.13861386138614	4.45203257618427	19.820594059406	0	544	+	2	115	0.107480978529364	False	False
Poisson	1.07920792079208	4.54242923624976	20.6336633663366	0	579	+	1	109	0.293350792682704	False	False
Poisson	1.02970297029703	4.51543009146317	20.3891089108911	0	588	+	37	104	0	True	True
Poisson	1.27722772277228	4.86234266970395	23.6423762376237	0	601	+	1	129	0.365088037028234	False	False
Poisson	1.96039603960396	7.35924016740751	54.1584158415842	0	615	+	25	198	0	False	True
Poisson	4.57425742574257	14.1303549386797	199.666930693069	0	629	+	1	462	0.942507358566859	False	False
Poisson	4.57425742574257	14.0088161774316	196.246930693069	0	649	+	18	462	3.85028421256983E-07	False	True
Poisson	4.83168316831683	14.0093321089413	196.261386138614	0	662	+	57	488	0	False	True
Poisson	5.03960396039604	14.1682185133341	200.738415841584	0	666	+	110	509	0	True	True
Poisson	8.00990099009901	16.8460648517717	283.789900990099	0	686	+	31	809	1.37002520439466E-10	False	True
Poisson	9.48514851485148	17.252022409785	297.632277227723	0	702	+	15	958	0.0330808485051575	False	False
Poisson	8.93069306930693	16.6007574681052	275.585148514851	0	713	+	35	902	7.97328869595049E-12	False	True
Poisson	8.35643564356436	14.618881050488	213.711683168317	0	725	+	67	844	0	False	True
Poisson	11.3267326732673	18.7931417867748	353.182178217822	0	736	+	37	1144	3.67780028653897E-10	False	True
Poisson	19.3861386138614	69.7878170309159	4870.33940594059	0	747	+	37	1958	0.000119143971515134	False	False
Poisson	22.960396039604	70.7564726073989	5006.47841584159	0	764	+	20	2319	0.687025358211192	False	False
Poisson	21.3960396039604	70.60808441077	4985.50158415842	0	779	+	87	2161	0	False	True
Poisson	3.37623762376238	13.7301503889422	188.51702970297	0	788	-	2	341	0.655653986311871	False	False
Poisson	3.51485148514851	13.7358027514857	188.672277227723	0	803	-	2	355	0.681890976778387	False	False
Poisson	23.4554455445545	71.9394919015245	5175.29049504951	0	809	+	144	2369	0	False	True
Poisson	24.8217821782178	71.950593609727	5176.88792079208	0	821	+	8	2507	0.999914560104147	False	False
Poisson	22.039603960396	71.5032755602258	5112.71841584159	0	832	+	164	2226	0	False	True
Poisson	3.40594059405941	13.7558556388338	189.223564356436	0	842	-	10	344	0.00082151406037223	False	False
Poisson	26.7128712871287	74.857643114603	5603.66673267327	0	850	+	19	2698	0.924013167982746	False	False
Poisson	25.039603960396	74.0696862140079	5486.31841584159	0	862	+	76	2529	1.11022302462516E-16	False	True
Poisson	24.3366336633663	74.0159816833801	5478.36554455445	0	864	+	29	2458	0.147920707545445	False	False
Poisson	23.5445544554455	74.19818390668	5505.37049504951	0	876	+	33	2378	0.0249815887748353	False	False
Poisson	20.5049504950495	73.1463770479956	5350.39247524753	0	902	+	58	2071	3.40583117264259E-12	False	True
Poisson	0.386138613861386	1.68505369071554	2.83940594059406	0	904	-	12	39	4.44089209850063E-16	True	True
Poisson	17.7425742574257	73.061296657717	5337.95306930692	0	914	+	2	1792	0.999996529748592	False	False
Poisson	16.990099009901	73.1590725815335	5352.24990099009	0	925	+	2	1716	0.999993213111936	False	False
Poisson	1	3.74966665185053	2018-06-14	0	953	-	2	101	0.0803013970713942	False	False
Poisson	0.871287128712871	3.58514537037659	12.8532673267327	0	964	-	1	88	0.217029790628237	False	False
Poisson	0.871287128712871	3.58514537037659	12.8532673267327	0	975	-	5	88	0.000289694336943924	False	False
Poisson	0.861386138613861	3.58616704287544	12.8605940594059	0	989	-	33	87	0	True	True
Poisson	0.366336633663366	1.75341251436864	3.07445544554456	0	1157	+	16	37	0	True	True
Poisson	0.376237623762376	1.75414643145043	3.07702970297029	0	1158	+	4	38	4.598198708472E-05	False	False
Poisson	1.31683168316832	6.91510042308759	47.8186138613861	0	1190	+	3	133	0.0447936004787142	False	False
Poisson	1.11881188118812	6.76503825371722	45.7657425742573	0	1209	+	67	113	0	True	True
Poisson	1.0990099009901	6.75796559697525	45.670099009901	0	1211	+	10	111	2.59390257051351E-08	False	True
Poisson	1.08910891089109	6.75884459046218	45.6819801980199	0	1221	+	2	110	0.0974002095911033	False	False
Poisson	1.61386138613861	7.33889677952989	53.8594059405942	0	1237	+	1	163	0.479535085153265	False	False
Poisson	1.7029702970297	7.33013581655271	53.7308910891089	0	1259	+	6	172	0.00189333675696335	False	False
Poisson	0.821782178217822	3.11575364752723	9.70792079207922	0	1286	+	27	83	0	True	True
Poisson	0.792079207920792	3.11870752614979	9.72633663366336	0	1294	+	1	80	0.188363495412264	False	False
Poisson	0.821782178217822	3.12536730514659	9.76792079207923	0	1299	+	1	83	0.19905815492338	False	False
Poisson	0.475247524752475	2.73713010069285	7.49188118811883	0	1332	+	2	48	0.0125805061294271	False	False
Poisson	0.603960396039604	3.25600739532573	10.6015841584158	0	1349	+	3	61	0.00343693660480093	False	False
Poisson	0.623762376237624	3.25530792751934	10.5970297029703	0	1396	+	30	63	0	True	True
Poisson	0.594059405940594	3.24708551726555	10.5435643564357	0	1407	+	1	60	0.119949122462309	False	False
Poisson	1.01980198019802	5.03384584193796	25.3396039603961	0	1488	+	33	103	0	False	True
Poisson	1.01980198019802	5.03384584193796	25.3396039603961	0	1494	+	37	103	0	True	True
Poisson	1.02970297029703	5.03280328553491	25.329108910891	0	1512	+	2	104	0.0858452858742229	False	False
Poisson	10.1584158415842	48.3323354853182	2336.01465346535	0	1564	+	17	1026	0.0164144568391505	False	False
Poisson	12.7623762376238	50.7736444456869	2577.96297029703	0	1571	+	4	1289	0.995565214790618	False	False
Poisson	13.4554455445545	50.7959692795551	2580.23049504951	0	1576	+	2	1359	0.999849519362562	False	False
Poisson	22.0594059405941	59.9184148291956	3590.21643564356	0	1619	+	159	2228	0	False	True
Poisson	316.277227722772	1717.01620329461	2948144.64237624	0	1632	+	31	31944	1	False	False
Poisson	326.316831683168	1716.200838659	2945345.31861386	0	1636	+	3	32958	1	False	False
Poisson	334.158415841584	1714.83562321683	2940661.21465346	0	1652	+	40	33750	1	False	False
Poisson	348.534653465347	1716.85777258547	2947600.61128713	0	1686	+	491	35202	2.67563748934663E-13	False	True
Poisson	347.861386138614	1716.99051849277	2948056.44059406	0	1706	+	1319	35134	0	False	True
Poisson	347.673267326733	1717.02858513719	2948187.16217822	0	1710	+	165	35115	1	False	False
Poisson	343.376237623762	1717.68790443133	2950451.7370297	0	1718	+	111	34681	1	False	False
Poisson	35.1485148514851	137.218394258103	18828.8877227723	0	1739	+	4	3550	0.999999999961148	False	False
Poisson	13.4356435643564	43.4447731819569	1887.44831683168	0	1758	+	1	1357	0.999978893788325	False	False
Poisson	0.0297029702970297	0.221605304293668	0.0491089108910892	0	2006	+	2	3	4.27150295878587E-06	True	False
Poisson	2.97029702970297	11.4956125939808	132.149108910891	0	2007	-	7	300	0.0112754124496371	False	False
Poisson	11.5346534653465	30.2838453160875	917.111287128713	0	2047	-	4	1165	0.98950637432543	False	False
Poisson	14.3564356435644	37.1320842825759	1378.79168316832	0	2060	-	6	1450	0.988574626830148	False	False
Poisson	13.7326732673267	35.7149523558716	1275.55782178218	0	2077	-	8	1387	0.929328522379836	False	False
Poisson	14.1188118811881	35.7136632477579	1275.46574257426	0	2092	-	73	1426	0	False	True
Poisson	3.05940594059406	7.04956989067875	49.6964356435644	0	2161	-	12	309	1.97381554816189E-05	False	False
Poisson	0.712871287128713	2.61662620052374	6.84673267326732	0	2248	-	22	72	0	True	True
Poisson	0.762376237623762	2.62354155618502	6.88297029702973	0	2283	-	3	77	0.00771089110135093	False	False
Poisson	3.86138613861386	13.8174018563334	190.920594059406	0	2346	-	1	390	0.897722188676678	False	False
Poisson	4.00990099009901	13.7960103287182	190.329900990099	0	2364	-	4	405	0.37309738182818	False	False
Poisson	4.22772277227723	14.7050203591283	216.237623762377	0	2404	-	2	427	0.793402107637686	False	False
Poisson	46.049504950495	272.676158702503	74352.2875247525	0	2452	-	3	4651	1	False	False
Poisson	45.950495049505	272.692587953455	74361.2475247525	0	2463	-	8	4641	0.99999999999343	False	False
Poisson	45.0594059405941	272.768026784012	74402.3964356434	0	2476	-	137	4551	0	False	True
Poisson	45.039603960396	272.771293240035	74404.1784158414	0	2487	-	48	4549	0.296738327444982	False	False
Poisson	0.0594059405940594	0.341226674755003	0.116435643564356	0	2742	+	1	6	0.00169618282659012	False	False
Poisson	0.0792079207920792	0.365600008666074	0.133663366336633	0	2784	+	3	8	1.53950128289893E-06	True	False
Poisson	0.0594059405940594	0.341226674755003	0.116435643564357	0	2818	+	1	6	0.00169618282659012	False	False
Poisson	0.118811881188119	0.430978623898479	0.185742574257426	0	2841	-	3	12	7.55146250086547E-06	True	False
Poisson	0.0396039603960396	0.241693693720292	0.0584158415841585	0	2872	+	1	4	0.000763835209025454	False	False
Poisson	0.0396039603960396	0.241693693720292	0.0584158415841585	0	2883	+	2	4	1.00502662317981E-05	True	False
Poisson	0.178217821782178	0.71268561938572	0.507920792079208	0	2902	-	2	18	0.00082587454247407	False	False
Poisson	0.0891089108910891	0.376802598212648	0.141980198019802	0	2938	+	3	9	2.44658274572984E-06	True	False
Poisson	0.0891089108910891	0.376802598212648	0.141980198019802	0	2940	+	1	9	0.00374204298146064	False	False
Poisson	0.118811881188119	0.407114939860263	0.165742574257426	0	2976	+	1	12	0.00652321020052493	False	False
Poisson	0.099009900990099	0.331811708504974	0.11009900990099	0	2994	+	1	10	0.00458965172932846	False	False
Poisson	0.0495049504950495	0.259855252929872	0.0675247524752477	0	3040	+	2	5	1.94845265522048E-05	True	False
Poisson	0.0594059405940594	0.276469968648236	0.0764356435643566	0	3107	-	1	6	0.00169618282659012	False	False
Poisson	0.0891089108910891	0.402467635990526	0.161980198019802	0	3135	+	3	9	2.44658274572984E-06	True	False
Poisson	0.099009900990099	0.412430612225851	0.17009900990099	0	3172	+	2	10	0.000150215692085287	False	False
Poisson	0.0792079207920792	0.306044712969581	0.0936633663366335	0	3235	+	2	8	7.8055988933845E-05	True	False
Poisson	0.0792079207920792	0.306044712969581	0.0936633663366334	0	3249	+	1	8	0.00297611795871511	False	False
Poisson	0.168316831683168	0.722070729647629	0.52138613861386	0	3349	+	6	17	6.55504983626543E-10	True	True
Poisson	0.168316831683168	0.722070729647629	0.521386138613859	0	3391	+	1	17	0.0126717526408349	False	False
Poisson	0.0693069306930693	0.291802184452901	0.085148514851485	0	3543	+	1	7	0.00229358611271813	False	False
Poisson	0.0594059405940594	0.276469968648236	0.0764356435643566	0	3568	+	2	6	3.34208473987685E-05	True	False
Poisson	0.0396039603960396	0.195999595877538	0.0384158415841583	0	3706	+	1	4	0.000763835209025454	False	False
Poisson	0.0396039603960396	0.195999595877538	0.0384158415841583	0	3834	-	1	4	0.000763835209025454	False	False
Poisson	0.0099009900990099	0.0995037190209988	0.00990099009900988	0	3990	-	1	1	4.86924704814484E-05	True	False
Poisson	2.06930693069307	8.80256488274022	77.4851485148514	0	4156	-	2	209	0.342075550943445	False	False
Poisson	2.06930693069307	8.80256488274022	77.4851485148513	0	4174	-	26	209	0	False	True
Poisson	2.06930693069307	8.80256488274022	77.4851485148513	0	4185	-	76	209	0	True	True
Poisson	0.0198019801980198	0.199007438041998	0.0396039603960395	0	7026	+	2	2	1.27505199098987E-06	True	False
Poisson	0.0693069306930693	0.495124746757304	0.245148514851485	0	8458	+	3	7	9.09585763597676E-07	False	False
Poisson	0.0693069306930693	0.495124746757304	0.245148514851485	0	8486	+	4	7	1.25788183202857E-08	True	True
Poisson	0.0198019801980198	0.140014143557141	0.0196039603960396	0	9014	+	1	2	0.000193490088021386	True	False
Poisson	0.0297029702970297	0.221605304293668	0.0491089108910892	0	9101	+	2	3	4.27150295878587E-06	True	False
Poisson	0.099009900990099	0.331811708504974	0.11009900990099	0	9173	+	2	10	0.000150215692085287	True	False
Poisson	0.0891089108910891	0.31934338574613	0.101980198019802	0	9205	+	1	9	0.00374204298146064	False	False
Poisson	0.158415841584158	0.717393521957463	0.514653465346534	0	9603	-	1	16	0.0112981150897159	False	False
Poisson	0.158415841584158	0.717393521957463	0.514653465346533	0	9619	-	1	16	0.0112981150897159	False	False
Poisson	0.118811881188119	0.381762457894206	0.145742574257426	0	9714	-	2	12	0.000255767033473187	False	False
Poisson	0.0396039603960396	0.241693693720292	0.0584158415841585	0	9782	+	2	4	1.00502662317981E-05	True	False
Poisson	0.138613861386139	0.848878118109979	0.720594059405939	0	9972	+	6	14	1.72819536459201E-10	True	True
Poisson	0.0396039603960396	0.195999595877538	0.0384158415841584	0	10390	+	1	4	0.000763835209025454	True	False
Poisson	0.168316831683168	0.762486812091764	0.581386138613861	0	10412	+	1	17	0.0126717526408349	False	False
Poisson	0.158415841584158	0.758059011783735	0.574653465346533	0	10452	+	7	16	8.54605275435461E-12	True	True
Poisson	0.158415841584158	0.758059011783735	0.574653465346533	0	10456	+	1	16	0.0112981150897159	False	False
Poisson	0.0297029702970297	0.170613337377501	0.0291089108910891	0	10646	+	1	3	0.000432494444219333	False	False
Poisson	0.0495049504950495	0.218001725853828	0.0475247524752477	0	10776	-	1	5	0.00118566976174539	True	False
Poisson	0.0891089108910891	0.319343385746131	0.101980198019802	0	10884	+	2	9	0.000110319555785554	True	False
Poisson	3.31683168316832	11.3744720256101	129.378613861386	0	10915	+	1	335	0.843439060757143	False	False
Poisson	3.30693069306931	11.3769438552341	129.434851485149	0	10923	+	1	334	0.842243910931419	False	False
Poisson	3.30693069306931	11.376064850604	129.414851485149	0	10951	+	70	334	0	True	True
Poisson	3.30693069306931	11.376064850604	129.414851485149	0	10962	+	3	334	0.42119238832321	False	False
Poisson	3.32673267326733	11.3737495232585	129.362178217822	0	10982	+	1	336	0.844625973555217	False	False
Poisson	0.366336633663366	1.51474600033951	2.29445544554456	0	11030	+	3	37	0.000560822350246015	False	False
Poisson	0.346534653465347	1.51284925596939	2.28871287128713	0	11053	+	14	35	0	True	True
Poisson	0.831683168316832	2.6041094713191	6.78138613861387	0	11079	+	2	84	0.0520857362902617	False	False
Poisson	0.792079207920792	2.68073434597003	7.18633663366336	0	11108	+	19	80	0	True	True
Poisson	0.861386138613861	2.68711630924416	7.22059405940595	0	11122	+	4	87	0.0019427483813419	False	False
Poisson	0.861386138613861	2.68339226715103	7.20059405940595	0	11136	+	15	87	1.99840144432528E-15	False	True
Poisson	0.861386138613861	2.68339226715103	7.20059405940595	0	11137	+	6	87	3.30116037671191E-05	False	False
Poisson	1.50495049504951	9.46955517685624	89.6724752475248	0	11166	+	1	152	0.443830137426096	False	False
Poisson	1.55445544554455	9.46939834152598	89.6695049504951	0	11171	+	3	157	0.072662109502851	False	False
Poisson	3.56435643564356	21.6288769202583	467.808316831683	0	11194	+	6	360	0.0703639632467064	False	False
Poisson	3.62376237623762	21.6235295385136	467.57702970297	0	11197	+	1	366	0.876628313090157	False	False
Poisson	3.67326732673267	21.6167106243716	467.282178217821	0	11216	+	94	371	0	False	True
Poisson	3.57425742574257	21.6288448765316	467.806930693069	0	11229	+	4	361	0.288646196382422	False	False
Poisson	3.67326732673267	21.6204111482141	467.44217821782	0	11242	+	17	371	7.26845288401279E-08	False	True
Poisson	4.74257425742574	22.0747156110092	487.293069306932	0	11254	+	1	479	0.949946691460807	False	False
Poisson	4.94059405940594	22.0485018911391	486.136435643566	0	11264	+	1	499	0.95752267696203	False	False
Poisson	3.87128712871287	20.17109980459	406.873267326732	0	11282	+	4	391	0.346034472976424	False	False
Poisson	3.66336633663366	20.137168235739	405.505544554456	0	11294	+	45	370	0	False	True
Poisson	1.63366336633663	5.29664567868614	28.0544554455446	0	11305	+	7	165	0.000298755430851783	False	False
Poisson	1.63366336633663	5.29664567868614	28.0544554455446	0	11306	+	2	165	0.225376482925555	False	False
Poisson	1.63366336633663	5.29853332966252	28.0744554455446	0	11317	+	1	165	0.485874342929653	False	False
Poisson	1.64356435643564	5.29638397100483	28.0516831683169	0	11319	+	3	166	0.0849315257047277	False	False
Poisson	1.57425742574257	5.29782320326653	28.0669306930692	0	11338	+	2	159	0.210010856824024	False	False
Poisson	0.891089108910891	2.39541641515211	5.73801980198021	0	11345	+	2	90	0.0613976695916595	False	False
Poisson	0.217821782178218	0.641933959158411	0.412079207920792	0	11364	+	2	22	0.00146418046527808	False	False
Poisson	6.67326732673267	20.781775145974	431.882178217822	0	11401	+	4	674	0.795063217356744	False	False
Poisson	21.0693069306931	79.9370073777775	6389.92514851485	0	11422	+	26	2128	0.120569993478695	False	False
Poisson	22.1683168316832	79.7597729819902	6361.62138613861	0	11432	+	2	2239	0.999999936614542	False	False
Poisson	22.1881188118812	79.7544623041604	6360.77425742574	0	11433	+	2	2241	0.999999937751279	False	False
Poisson	23.7425742574257	79.6135231559747	6338.31306930693	0	11444	+	139	2398	0	False	True
Poisson	26.049504950495	79.4952044135524	6319.48752475248	0	11458	+	100	2631	0	False	True
Poisson	30.5742574257426	81.9677188330447	6718.70693069307	0	11471	+	40	3088	0.0411120731835959	False	False
Poisson	31.1089108910891	81.8891813355219	6705.83801980198	0	11474	+	14	3142	0.999507939862179	False	False
Poisson	31.6336633663366	81.7282965407058	6679.51445544555	0	11482	+	12	3195	0.999939930886373	False	False
Poisson	30.5544554455446	81.9620003718217	6717.76950495049	0	11493	+	5	3086	0.999999985838001	False	False
Poisson	29.1188118811881	81.3056316780963	6610.60574257426	0	11495	+	83	2941	1.11022302462516E-16	False	True
Poisson	16.1386138613861	29.0069059718441	841.400594059407	0	11507	+	26	1630	0.00827814155148054	False	False
Poisson	19.9306930693069	65.7848398076247	4327.64514851485	0	11520	+	65	2013	3.33066907387547E-16	False	True
Poisson	20.5049504950495	65.8005507214607	4329.71247524753	0	11531	+	8	2071	0.998482396069131	False	False
Poisson	20.5544554455446	65.7898890784176	4328.3095049505	0	11532	+	3	2076	0.999998010908148	False	False
Poisson	0.0297029702970297	0.170613337377502	0.0291089108910891	0	11538	-	1	3	0.000432494444219333	False	False
Poisson	24.2772277227723	68.5666272776897	4701.38237623762	0	11544	+	1	2452	0.999999999276792	False	False
Poisson	23.1782178217822	68.389530783535	4677.12792079208	0	11557	+	2	2341	0.999999974858641	False	False
Poisson	19.2574257425743	65.7272627553204	4320.07306930693	0	11579	+	11	1945	0.969315107284801	False	False
Poisson	19.5049504950495	65.736234112151	4321.25247524752	0	11587	+	203	1970	0	False	True
Poisson	22.3762376237624	66.5613779131935	4430.41702970297	0	11599	+	8	2260	0.99955007820008	False	False
Poisson	23.1683168316832	66.4513460069742	4415.78138613861	0	11605	+	21	2340	0.623863467069534	False	False
Poisson	24.0792079207921	66.8409579776228	4467.71366336633	0	11610	+	28	2432	0.181835965976887	False	False
Poisson	19.1485148514852	33.5542504427126	1125.88772277228	0	11629	+	127	1934	0	False	True
Poisson	17.3663366336634	31.5976969959132	998.414455445545	0	11648	+	129	1754	0	False	True
Poisson	25.2673267326733	51.3291128092253	2634.67782178218	0	11665	+	122	2552	0	False	True
Poisson	43.7920792079208	83.5563662244455	6981.66633663366	0	11677	+	9	4423	0.999999999804546	False	False
Poisson	0.118811881188119	0.453588551726591	0.205742574257426	0	11681	-	2	12	0.000255767033473187	False	False
Poisson	78.5049504950495	156.024204773643	24343.5524752475	0	11690	+	141	7929	7.79968312158985E-11	False	True
Poisson	0.148514851485149	0.536397960731794	0.287722772277227	0	11702	-	3	15	1.8005192310766E-05	False	False
Poisson	84.8415841584158	156.710927039136	24558.3146534653	0	11702	+	3	8569	1	False	False
Poisson	87.3663366336634	156.11186519751	24370.9144554455	0	11710	+	404	8824	0	False	True
Poisson	83.3366336633663	157.007979238491	24651.5055445545	0	11716	+	20	8417	1	False	False
Poisson	83.5841584158416	156.928726963978	24626.6253465347	0	11727	+	594	8442	0	False	True
Poisson	127.277227722772	303.621248229167	92185.8623762376	0	11739	+	931	12855	0	False	True
Poisson	0.148514851485149	0.589680228833583	0.347722772277227	0	11746	-	3	15	1.8005192310766E-05	False	False
Poisson	172.217821782178	343.03453482005	117672.692079208	0	11750	+	175	17394	0.396666143399316	False	False
Poisson	0.108910891089109	0.487872731334923	0.238019801980198	0	11757	-	1	11	0.00551726033966904	False	False
Poisson	182.49504950495	340.389648014224	115865.112475248	0	11771	+	51	18432	1	False	False
Poisson	137.039603960396	323.598483333655	104715.978415842	0	11803	+	299	13841	0	False	True
Poisson	0.099009900990099	0.412430612225851	0.17009900990099	0	11806	-	1	10	0.00458965172932846	False	False
Poisson	134.326732673267	324.353668359428	105205.302178218	0	11814	+	56	13567	0.999999999999983	False	False
Poisson	134.267326732673	324.377955203158	105221.057821782	0	11817	+	191	13561	1.63913665340854E-06	False	False
Poisson	0.099009900990099	0.331811708504974	0.11009900990099	0	11829	-	1	10	0.00458965172932846	False	False
Poisson	132.524752475248	325.0360162831	105648.411881188	0	11834	+	332	13385	0	False	True
Poisson	41.5742574257426	74.8450862160841	5601.78693069307	0	11850	+	14	4199	0.999999310102323	False	False
Poisson	24.8118811881188	57.3748573630099	3291.87425742573	0	11862	+	3	2506	0.999999951733472	False	False
Poisson	24.2376237623762	57.3295994255762	3286.68297029703	0	11863	+	4	2448	0.999999491826639	False	False
Poisson	0.138613861386139	0.374958743605134	0.14059405940594	0	11867	-	2	14	0.000400199897432119	True	False
Poisson	1.77227722772277	5.25144016079173	27.5776237623762	0	11891	+	7	179	0.000508047355569752	False	False
Poisson	0.148514851485149	0.384347202770135	0.147722772277227	0	11896	-	1	15	0.00999489293970379	False	False
Poisson	0.267326732673267	0.858965530261966	0.737821782178221	0	11914	+	2	27	0.00260911131428265	False	False
Poisson	0.168316831683168	0.401728936739515	0.161386138613862	0	11918	-	1	17	0.0126717526408349	False	False
Poisson	0.108910891089109	0.34354010243376	0.118019801980198	0	11953	-	2	11	0.000198465630559252	True	False
Poisson	0.0396039603960396	0.241693693720292	0.0584158415841585	0	12015	-	2	4	1.00502662317981E-05	True	False
Poisson	0.0297029702970297	0.221605304293668	0.0491089108910892	0	12152	+	2	3	4.27150295878587E-06	True	False
Poisson	0.0297029702970297	0.221605304293668	0.0491089108910892	0	12464	+	2	3	4.27150295878587E-06	True	False
Poisson	0.0297029702970297	0.170613337377501	0.0291089108910891	0	12573	+	1	3	0.000432494444219333	True	False
Poisson	0.0297029702970297	0.298511157062996	0.0891089108910887	0	12711	-	3	3	3.16718572479502E-08	True	True
Poisson	0.0396039603960396	0.195999595877538	0.0384158415841584	0	12745	+	1	4	0.000763835209025454	True	False
Poisson	0.0495049504950495	0.218001725853828	0.0475247524752476	0	12771	+	1	5	0.00118566976174539	False	False
Poisson	0.673267326732673	2.64238116437084	6.98217821782178	0	12891	+	13	68	2.40918396343659E-14	False	True
Poisson	1.3960396039604	3.66081741670024	13.4015841584159	0	12933	+	18	141	1.22124532708767E-15	True	True
Poisson	1.22772277227723	3.47816384927108	12.0976237623762	0	12951	+	17	124	1.99840144432528E-15	False	True
Poisson	1.22772277227723	3.47816384927108	12.0976237623763	0	12954	+	11	124	7.91459264792849E-09	False	True
Poisson	1.94059405940594	4.35849006463986	18.9964356435644	0	12978	+	17	196	3.80373510466825E-12	False	True
Poisson	1.95049504950495	4.35517218402157	18.9675247524752	0	12980	+	2	197	0.309926821250381	False	False
Poisson	2.40594059405941	5.19457066141521	26.9835643564356	0	13016	+	6	243	0.0117377577712183	False	False
Poisson	3.01980198019802	6.76606266305568	45.7796039603961	0	13024	+	6	305	0.0345166461764438	False	False
Poisson	3.26732673267327	6.89911746400786	47.5978217821782	0	13028	+	21	330	8.1011863883873E-12	False	True
Poisson	6.92079207920792	20.3094476381397	412.473663366337	0	13050	+	23	699	3.19035479812158E-07	False	True
Poisson	7.23762376237624	20.4196711603549	416.96297029703	0	13064	+	26	731	1.43550479281274E-08	False	True
Poisson	7.3960396039604	20.7055930646388	428.721584158417	0	13092	+	19	747	9.22857797809318E-05	False	False
Poisson	6.56435643564356	20.6941614189047	428.248316831683	0	13113	+	30	663	4.63373783787802E-12	False	True
Poisson	18.7425742574257	86.2742897351635	7443.25306930693	0	13125	+	36	1893	0.000126503619142015	False	False
Poisson	19.7821782178218	85.7476068424532	7352.65207920792	0	13136	+	5	1998	0.999915086683606	False	False
Poisson	26.970297029703	87.485022197579	7653.62910891089	0	13163	+	2	2724	0.999999999241653	False	False
Poisson	47.2871287128713	133.510399342798	17825.0267326733	0	13174	+	827	4776	0	False	True
Poisson	48.7722772277228	133.211176797453	17745.2176237624	0	13193	+	190	4926	0	False	True
Poisson	49.8712871287129	132.875329791977	17655.8532673267	0	13204	+	16	5037	0.999999977683771	False	False
Poisson	36.1782178217822	107.081314526821	11466.4079207921	0	13228	+	14	3654	0.999976687085178	False	False
Poisson	31.4851485148515	106.915912179749	11431.0122772277	0	13241	+	79	3180	3.40061312442685E-13	False	True
Poisson	27.6534653465347	106.060306961989	11248.7887128713	0	13252	+	17	2793	0.979205308964852	False	False
Poisson	0.0396039603960396	0.241693693720292	0.0584158415841585	0	13531	+	2	4	1.00502662317981E-05	True	False
Poisson	0.0198019801980198	0.140014143557141	0.0196039603960396	0	13816	+	1	2	0.000193490088021386	True	False
Poisson	0.0297029702970297	0.221605304293668	0.0491089108910891	0	13932	+	2	3	4.27150295878587E-06	True	False
Poisson	0.0297029702970297	0.298511157062996	0.0891089108910887	0	13986	+	3	3	3.16718572479502E-08	True	True
Poisson	0.0297029702970297	0.298511157062996	0.0891089108910887	0	14345	+	3	3	3.16718572479502E-08	True	True
Poisson	0.178217821782178	1.32963182576201	1.7679207920792	0	14448	-	1	18	0.0141142916120184	False	False
Poisson	0.0495049504950495	0.259855252929872	0.0675247524752477	0	14501	+	2	5	1.94845265522048E-05	True	False
Poisson	0.0495049504950495	0.259855252929872	0.0675247524752478	0	14523	+	1	5	0.00118566976174539	False	False
Poisson	0.0594059405940594	0.597022314125992	0.356435643564355	0	14647	+	6	6	4.91828799908944E-13	True	True
Poisson	0.0594059405940594	0.237561873128574	0.0564356435643566	0	15107	+	1	6	0.00169618282659012	False	False
Poisson	0.099009900990099	0.436003451707656	0.190099009900991	0	15181	+	2	10	0.000150215692085287	False	False
Poisson	0.099009900990099	0.436003451707656	0.190099009900991	0	15182	+	2	10	0.000150215692085287	False	False
Poisson	0.108910891089109	0.466925906306555	0.218019801980198	0	15193	+	3	11	5.37407346290486E-06	True	False
Poisson	0.0693069306930693	0.380983614938339	0.145148514851485	0	15236	+	2	7	5.26797008884028E-05	False	False
Poisson	0.0792079207920792	0.306044712969582	0.0936633663366337	0	15301	+	1	8	0.00297611795871511	False	False
Poisson	0.0891089108910891	0.319343385746131	0.101980198019802	0	15325	+	1	9	0.00374204298146064	False	False
Poisson	0.247524752475248	1.16966611128184	1.36811881188119	0	15340	+	2	25	0.00210177613731277	False	False
Poisson	0.346534653465347	1.30717744445317	1.70871287128713	0	15380	+	11	35	4.55191440096314E-15	True	True
Poisson	0.326732673267327	1.29698813326174	1.68217821782178	0	15392	+	1	33	0.0430588562055426	False	False
Poisson	2.38613861386139	12.513968432939	156.599405940594	0	15420	+	6	241	0.0112637756747294	False	False
Poisson	2.25742574257426	12.4873163372652	155.933069306931	0	15446	+	2	228	0.392641035885631	False	False
Poisson	2.20792079207921	12.4942521438325	156.106336633663	0	15459	+	108	223	0	True	True
Poisson	3.06930693069307	13.2115535995905	174.545148514852	0	15478	+	2	310	0.592156896191989	False	False
Poisson	1.7029702970297	5.19912406940909	27.0308910891089	0	15523	+	13	172	4.06261102536831E-09	False	True
Poisson	1.7029702970297	5.19912406940909	27.0308910891089	0	15525	+	35	172	0	True	True
Poisson	1.66336633663366	5.20629854642005	27.1055445544555	0	15536	+	6	168	0.00166089869003261	False	False
Poisson	1.66336633663366	5.20629854642005	27.1055445544555	0	15545	+	3	168	0.0877868057311274	False	False
Poisson	1.67326732673267	5.2040540175734	27.0821782178218	0	15550	+	2	169	0.235737166834357	False	False
Poisson	0.188118811881188	1.23865145450307	1.53425742574258	0	15624	+	3	19	4.49123348031932E-05	False	False
Poisson	0.326732673267327	1.42203312824342	2.02217821782178	0	15639	+	12	33	1.11022302462516E-16	True	True
Poisson	3.95049504950495	16.2181233424979	263.027524752475	0	15678	+	5	399	0.207180980260548	False	False
Poisson	3.83168316831683	16.2025117231438	262.521386138613	0	15697	+	117	387	0	True	True
Poisson	3.83168316831683	16.2025117231438	262.521386138613	0	15698	+	4	387	0.338319153257926	False	False
Poisson	7.42574257425743	19.3831610088001	375.70693069307	0	15715	+	3	750	0.937901611324284	False	False
Poisson	7.63366336633663	19.3223822404367	373.354455445544	0	15729	+	1	771	0.995822300151031	False	False
Poisson	5.3960396039604	12.7154073532237	161.681584158416	0	15755	+	77	545	0	True	True
Poisson	6.36633663366337	13.3661683157719	178.654455445544	0	15767	+	7	643	0.30780587539291	False	False
Poisson	9.5049504950495	26.1857303745289	685.692475247525	0	15778	+	2	960	0.995853055559641	False	False
Poisson	29.6930693069307	80.6762347379025	6508.65485148515	0	15803	+	21	2999	0.939399259689539	False	False
Poisson	28.3168316831683	80.6004876775655	6496.43861386139	0	15807	+	47	2860	0.000464669688776564	False	False
Poisson	27.4554455445545	80.6312005060665	6501.3904950495	0	15818	+	3	2773	0.999999995405481	False	False
Poisson	0.0297029702970297	0.221605304293668	0.0491089108910892	0	15822	-	2	3	4.27150295878587E-06	True	False
Poisson	33.1980198019802	81.6220582688259	6662.16039603961	0	15846	+	186	3353	0	False	True
Poisson	31.8514851485149	81.8287707519322	6695.94772277228	0	15858	+	16	3217	0.998495528419982	False	False
Poisson	46.1386138613861	109.988365721377	12097.4405940594	0	15870	+	179	4660	0	False	True
Poisson	39.7425742574257	86.7771460080759	7530.27306930693	0	15883	+	31	4014	0.908166166193988	False	False
Poisson	48.6930693069307	99.9296495114696	9985.93485148515	0	15895	+	37	4918	0.950249145972422	False	False
Poisson	48.9306930693069	99.7293595112034	9945.94514851485	0	15897	+	5	4942	0.999999999999999	False	False
Poisson	44.5940594059406	99.3104403592917	9862.56356435644	0	15927	+	42	4504	0.614419791471021	False	False
Poisson	43.4455445544554	99.7109297166087	9942.26950495048	0	15939	+	516	4388	0	False	True
Poisson	42.5841584158416	99.9912263477883	9998.24534653464	0	15952	+	45	4301	0.320181680563693	False	False
Poisson	42.049504950495	100.179276922687	10035.8875247525	0	15963	+	11	4247	0.999999986649476	False	False
Poisson	30.1881188118812	67.7825512755735	4594.47425742574	0	15967	+	3	3049	0.999999999606768	False	False
Poisson	0.0891089108910891	0.531018076923755	0.281980198019803	0	15976	-	1	9	0.00374204298146064	False	False
Poisson	2.36633663366337	6.98816538481627	48.8344554455444	0	16001	+	1	239	0.684157476478031	False	False
Poisson	0.0396039603960396	0.241693693720292	0.0584158415841586	0	16151	+	2	4	1.00502662317981E-05	True	False
Poisson	0.0396039603960396	0.195999595877538	0.0384158415841583	0	16531	+	1	4	0.000763835209025454	False	False
Poisson	0.0594059405940594	0.597022314125992	0.356435643564355	0	16944	+	6	6	4.91828799908944E-13	True	True
Poisson	0.0396039603960396	0.195999595877538	0.0384158415841584	0	18073	+	1	4	0.000763835209025454	False	False
Poisson	0.0693069306930693	0.430288873724949	0.185148514851485	0	18387	+	4	7	1.25788183202857E-08	True	True
Poisson	0.099009900990099	0.479686366182102	0.23009900990099	0	18477	+	2	10	0.000150215692085287	False	False
Poisson	0.118811881188119	0.495724292583514	0.245742574257426	0	18491	+	3	12	7.55146250086547E-06	True	False
Poisson	0.118811881188119	0.495724292583515	0.245742574257426	0	18523	+	3	12	7.55146250086547E-06	False	False
Poisson	0.0891089108910891	0.449422071131139	0.201980198019803	0	18532	+	1	9	0.00374204298146064	False	False
Poisson	0.0594059405940594	0.276469968648236	0.0764356435643566	0	18684	+	2	6	3.34208473987685E-05	True	False
Poisson	0.514851485148515	2.04261529117031	4.17227722772278	0	18792	+	18	52	0	True	True	**
Poisson	0.514851485148515	2.04261529117031	4.17227722772278	0	18804	+	2	52	0.0155387863394008	False	False
Poisson	0.514851485148515	2.04261529117031	4.17227722772279	0	18820	+	2	52	0.0155387863394008	False	False
Poisson	0.356435643564356	1.27737354298452	1.63168316831683	0	18928	+	7	36	4.70985306311178E-09	True	True
Poisson	0.633663366336634	1.96836364667318	3.87445544554456	0	18958	+	7	64	3.67804206424793E-07	False	True
Poisson	0.633663366336634	1.96836364667318	3.87445544554456	0	18975	+	7	64	3.67804206424793E-07	False	True
Poisson	0.574257425742574	1.86196957361534	3.46693069306929	0	18991	+	15	58	0	True	True
Poisson	0.574257425742574	1.86196957361534	3.46693069306929	0	18992	+	1	58	0.113499633782987	False	False
Poisson	6.38613861386139	17.0710106889016	291.419405940594	0	19055	+	32	645	8.92619311798626E-14	False	True
Poisson	6.5049504950495	17.0414927529112	290.412475247525	0	19070	+	123	657	0	True	True	**
Poisson	6.76237623762376	17.0506002913982	290.72297029703	0	19082	+	3	683	0.90497508583849	False	False
Poisson	7.00990099009901	17.0026439411669	289.089900990099	0	19093	+	52	708	0	False	True
Poisson	6.69306930693069	16.9727679382341	288.074851485149	0	19105	+	1	676	0.990464651331805	False	False
Poisson	4.91089108910891	11.6637035369569	136.04198019802	0	19129	+	19	496	2.61976373483463E-07	False	True
Poisson	4.40594059405941	11.6139383654485	134.883564356436	0	19142	+	12	445	0.000666038480573117	False	False
Poisson	5.16831683168317	11.4961465778153	132.161386138614	0	19162	+	66	522	0	True	True
Poisson	5.3960396039604	11.4639253381386	131.421584158416	0	19183	+	3	545	0.786239130084224	False	False
Poisson	5.11881188118812	11.5102451135611	132.485742574257	0	19199	+	7	517	0.146072198921879	False	False
Poisson	5.10891089108911	11.514252898125	132.57801980198	0	19210	+	33	516	0	False	True
Poisson	2.56435643564356	5.97062114286974	35.6483168316831	0	19223	+	3	259	0.256265266352998	False	False
Poisson	2.4950495049505	6.01102946653272	36.1324752475246	0	19234	+	2	252	0.454916377608312	False	False
Poisson	0.118811881188119	0.652489520419621	0.425742574257426	0	19284	+	6	12	5.97690785753002E-11	True	True
Poisson	0.099009900990099	0.624579066172563	0.390099009900991	0	19302	+	1	10	0.00458965172932846	False	False
Poisson	0.0198019801980198	0.140014143557141	0.0196039603960396	0	19371	-	1	2	0.000193490088021386	False	False
Poisson	0.0198019801980198	0.199007438041998	0.0396039603960395	0	19648	-	2	2	1.27505199098987E-06	True	False
Poisson	1.57425742574257	9.44705936749998	89.2469306930691	0	20395	+	94	159	0	True	True
Poisson	1.57425742574257	9.44705936749998	89.2469306930691	0	20402	+	10	159	8.77671992305373E-07	False	False
Poisson	0.0396039603960396	0.195999595877538	0.0384158415841583	0	20685	+	1	4	0.000763835209025454	True	False
Poisson	0.346534653465347	0.876762722341188	0.76871287128713	0	20883	+	3	35	0.00045612747856616	False	False
Poisson	0.415841584158416	0.930240041415906	0.865346534653467	0	20894	+	6	42	2.96830054868913E-07	True	True
Poisson	0.415841584158416	0.930240041415907	0.865346534653468	0	20905	+	2	42	0.00880288277147612	False	False
Poisson	0.405940594059406	0.929281634616569	0.863564356435643	0	20919	+	1	41	0.0631518346894456	False	False
Poisson	0.386138613861386	0.905210439949773	0.819405940594061	0	20938	+	3	39	0.000681531658659362	False	False
Poisson	0.108910891089109	0.444994159489985	0.198019801980198	0	20980	+	2	11	0.000198465630559252	False	False
Poisson	0.613861386138614	3.26487456735998	10.659405940594	0	21398	-	17	62	0	False	True
Poisson	0.128712871287129	0.559702891481431	0.313267326732674	0	21465	-	4	13	2.64495200852366E-07	True	True
Poisson	0.0594059405940594	0.341226674755003	0.116435643564357	0	21538	-	1	6	0.00169618282659012	False	False
Poisson	0.0099009900990099	0.0995037190209988	0.00990099009900988	0	22049	-	1	1	4.86924704814484E-05	True	False
Poisson	0.0693069306930693	0.324266117334952	0.105148514851485	0	22176	-	2	7	5.26797008884028E-05	False	False
Poisson	0.0396039603960396	0.241693693720292	0.0584158415841585	0	22544	-	1	4	0.000763835209025454	False	False
Poisson	0.138613861386139	0.583604368905802	0.340594059405939	0	22701	-	4	14	3.79987628362777E-07	True	True
Poisson	0.138613861386139	1.01024455425701	1.02059405940594	0	25097	+	1	14	0.00876362347892723	False	False
Poisson	0.138613861386139	1.01024455425701	1.02059405940594	0	25119	+	10	14	0	True	True
Poisson	0.742574257425743	2.56769727712024	6.59306930693069	0	25171	+	12	75	1.68431935065883E-12	False	True
Poisson	1.97029702970297	3.71606094014766	13.8091089108911	0	25214	+	19	199	4.91828799908944E-14	True	True
Poisson	1.86138613861386	3.5777917853623	12.8005940594059	0	25226	+	3	188	0.11877012247282	False	False
Poisson	1.84158415841584	3.58533868209776	12.8546534653465	0	25244	+	16	186	1.59948720934722E-11	False	True
Poisson	1.85148514851485	3.58158104365617	12.8277227722772	0	25255	+	7	187	0.000672880403249976	False	False
Poisson	1.47524752475248	3.73522170535014	13.9518811881188	0	25293	+	1	149	0.433856174120481	False	False
Poisson	0.871287128712871	3.16437471338852	10.0132673267327	0	25313	+	19	88	0	False	True
Poisson	0.871287128712871	3.16437471338852	10.0132673267327	0	25327	+	23	88	0	True	True
Poisson	0.861386138613861	3.16553219212914	10.0205940594059	0	25353	+	4	87	0.0019427483813419	False	False
Poisson	0.0891089108910891	0.349256636328935	0.121980198019802	0	25424	+	2	9	0.000110319555785554	True	False
Poisson	0.0792079207920792	0.337139980329585	0.113663366336633	0	25440	+	1	8	0.00297611795871511	False	False
Poisson	0.118811881188119	0.354601994153199	0.125742574257426	0	25679	-	2	12	0.000255767033473187	True	False
Poisson	0.168316831683168	0.47051688451517	0.221386138613861	0	25696	-	1	17	0.0126717526408349	False	False
Poisson	0.277227722772277	0.63433133110683	0.402376237623762	0	25750	-	1	28	0.0320122388754512	False	False
Poisson	0.386138613861386	0.958856579783473	0.91940594059406	0	25765	-	2	39	0.00720352843934047	False	False
Poisson	0.415841584158416	1.01259396337005	1.02534653465347	0	25802	-	7	42	1.53373302946846E-08	True	True
Poisson	0.445544554455446	1.06278170406488	1.12950495049505	0	25823	-	2	45	0.0105938921500073	False	False
Poisson	0.267326732673267	0.719598347815097	0.517821782178217	0	25864	-	2	27	0.00260911131428265	False	False
Poisson	0.188118811881188	0.611765825902832	0.374257425742574	0	25903	-	1	19	0.0156242410192782	False	False
Poisson	0.108910891089109	0.421923929139126	0.178019801980198	0	25921	-	3	11	5.37407346290486E-06	True	False
Poisson	0.0198019801980198	0.199007438041998	0.0396039603960395	0	26196	-	2	2	1.27505199098987E-06	True	False
Poisson	0.0099009900990099	0.0995037190209988	0.00990099009900988	0	26449	-	1	1	4.86924704814484E-05	True	False
Poisson	0.0396039603960396	0.280028287114282	0.0784158415841585	0	26594	-	2	4	1.00502662317981E-05	True	False
Poisson	0.0198019801980198	0.140014143557141	0.0196039603960396	0	27677	-	1	2	0.000193490088021386	False	False
Poisson	0.0792079207920792	0.337139980329586	0.113663366336633	0	27786	-	2	8	7.8055988933845E-05	False	False
Poisson	0.287128712871287	1.25169192426385	1.56673267326733	0	28541	-	2	29	0.00318593466282724	False	False
Poisson	0.287128712871287	1.25169192426385	1.56673267326733	0	28556	-	5	29	6.08865148521431E-07	False	False
Poisson	0.287128712871287	1.25169192426385	1.56673267326733	0	28575	-	1	29	0.0341191337679733	False	False
Poisson	0.128712871287129	1.10148414729068	1.21326732673268	0	28696	-	11	13	0	True	True
Poisson	1.17821782178218	3.61495792397079	13.0679207920792	0	29196	-	14	119	2.97339930455109E-12	False	True
Poisson	1.12871287128713	3.62122456176535	13.1132673267327	0	29210	-	6	114	0.000173898063900224	False	False
Poisson	0.0297029702970297	0.221605304293668	0.0491089108910892	0	29268	+	2	3	4.27150295878587E-06	True	False
Poisson	1.62376237623762	4.23757356313378	17.9570297029703	0	29283	-	1	164	0.482710741685046	False	False
Poisson	1.88118811881188	4.27852107325153	18.3057425742574	0	29303	-	3	190	0.122098905521303	False	False
Poisson	2.35643564356436	4.44203592604977	19.7316831683168	0	29323	-	11	238	7.05945436874078E-06	False	False
Poisson	2.68316831683168	4.91920866211082	24.1986138613861	0	29348	-	8	271	0.00183569028559105	False	False
Poisson	2.74257425742574	4.9953047261334	24.9530693069307	0	29359	-	6	277	0.0221493988899737	False	False
Poisson	1.68316831683168	3.41447124184494	11.6586138613862	0	29379	-	1	170	0.501509134037997	False	False
Poisson	1.43564356435644	3.37169346644726	11.3683168316831	0	29397	-	24	145	0	True	True
Poisson	0.841584158415842	2.90768868095375	8.45465346534655	0	29412	-	8	85	2.74458135218758E-07	False	True
Poisson	0.0594059405940594	0.276469968648236	0.0764356435643566	0	29441	+	2	6	3.34208473987685E-05	True	False
Poisson	0.148514851485149	0.95274486211012	0.907722772277231	0	29470	-	3	15	1.8005192310766E-05	False	False
Poisson	0.0198019801980198	0.140014143557141	0.0196039603960396	0	29553	+	1	2	0.000193490088021386	True	False
Poisson	0.0396039603960396	0.241693693720292	0.0584158415841585	0	29950	+	2	4	1.00502662317981E-05	True	False
Poisson	0.623762376237624	3.93154291633327	15.4570297029703	0	30523	-	1	63	0.12978629994991	False	False
Poisson	0.623762376237624	3.93154291633326	15.4570297029703	0	30544	-	6	63	4.23378496317017E-06	False	False
Poisson	0.0198019801980198	0.140014143557141	0.0196039603960396	0	33291	+	1	2	0.000193490088021386	True	False
Poisson	0.356435643564356	1.2048581527785	1.45168316831683	0	33456	+	9	36	6.59960974758178E-12	True	True
Poisson	0.366336633663366	1.20600806197328	1.45445544554456	0	33468	+	3	37	0.000560822350246015	False	False
Poisson	0.514851485148515	2.09099909797273	4.37227722772278	0	33533	+	10	52	1.05372377490198E-11	False	True
Poisson	0.99009900990099	2.7766708465533	7.70990099009901	0	33563	+	14	100	2.60791388484449E-13	False	True
Poisson	1.00990099009901	2.62486208972948	6.88990099009901	0	33594	+	15	102	2.16493489801906E-14	True	True	**
Poisson	1.27722772277228	2.64241863405929	6.98237623762377	0	33611	+	5	129	0.00204471704624121	False	False
Poisson	1.18811881188119	2.3354351683878	5.45425742574257	0	33622	+	2	120	0.117946610138247	False	False
Poisson	1.30693069306931	2.33984005546288	5.47485148514852	0	33648	+	7	132	6.66613429504137E-05	False	False
Poisson	1.12871287128713	2.21658911996172	4.91326732673267	0	33665	+	4	114	0.00604071101915515	False	False
Poisson	1.12871287128713	2.28325805084153	5.21326732673267	0	33683	+	2	114	0.105433254684821	False	False
Poisson	1.12871287128713	2.27887413578123	5.19326732673267	0	33696	+	12	114	2.72520672695009E-10	True	True	*
Poisson	0.861386138613861	1.96992234857264	3.88059405940595	0	33710	+	8	87	3.32431843608205E-07	False	True
Poisson	0.782178217821782	1.93185900311612	3.73207920792079	0	33729	+	6	79	1.79951481085183E-05	False	False
Poisson	0.811881188118812	1.87996208093211	3.53425742574257	0	33747	+	3	82	0.00954288797680525	False	False
Poisson	0.712871287128713	1.68722632544283	2.84673267326732	0	33760	+	2	72	0.0357262369388733	False	False
Poisson	0.524752475247525	1.39709741540052	1.95188118811881	0	33783	+	9	53	2.71033973042734E-10	True	True	*
Poisson	0.405940594059406	1.34296848676194	1.80356435643565	0	33801	+	1	41	0.0631518346894456	False	False
Poisson	0.0594059405940594	0.341226674755003	0.116435643564356	0	33824	-	1	6	0.00169618282659012	False	False
Poisson	0.0594059405940594	0.341226674755003	0.116435643564357	0	33851	-	3	6	4.9486761277695E-07	True	False
Poisson	0.188118811881188	0.673986220736429	0.454257425742574	0	34126	+	3	19	4.49123348031932E-05	False	False
Poisson	0.188118811881188	0.673986220736428	0.454257425742573	0	34146	+	5	19	5.24024973413972E-08	True	True
Poisson	0.198019801980198	0.678524899767105	0.460396039603959	0	34158	+	2	20	0.00111634454182763	False	False
Poisson	0.366336633663366	1.1638107430096	1.35445544554456	0	36932	-	2	37	0.00624139112147537	False	False
Poisson	0.366336633663366	1.1638107430096	1.35445544554456	0	36945	-	2	37	0.00624139112147537	False	False
Poisson	0.0594059405940594	0.369371958281021	0.136435643564357	0	37789	-	3	6	4.9486761277695E-07	True	False
Poisson	0.0198019801980198	0.140014143557141	0.0196039603960396	0	38207	-	1	2	0.000193490088021386	False	False
Poisson	0.0396039603960396	0.241693693720292	0.0584158415841586	0	38678	-	2	4	1.00502662317981E-05	True	False
Poisson	0.574257425742574	2.80123735036311	7.84693069306932	0	39610	-	7	58	1.76349081226768E-07	False	True
Poisson	0.564356435643564	2.80148475485468	7.84831683168317	0	39628	-	27	57	0	True	True	**
Poisson	0.0099009900990099	0.0995037190209988	0.00990099009900988	0	39713	-	1	1	4.86924704814484E-05	True	False
Poisson	0.0198019801980198	0.199007438041998	0.0396039603960395	0	39880	+	2	2	1.27505199098987E-06	True	False
Poisson	0.0891089108910891	0.531018076923755	0.281980198019803	0	42131	+	5	9	6.44243214331652E-10	True	True
Poisson	0.0594059405940594	0.443210608587336	0.196435643564357	0	42187	+	2	6	3.34208473987685E-05	False	False
Poisson	0.0693069306930693	0.452933234430291	0.205148514851485	0	42202	+	4	7	1.25788183202857E-08	True	True
Poisson	0.0594059405940594	0.276469968648236	0.0764356435643568	0	42234	-	1	6	0.00169618282659012	False	False
Poisson	0.188118811881188	1.22239822715127	1.49425742574258	0	42439	+	12	19	0	True	True
Poisson	0.188118811881188	1.22239822715128	1.49425742574258	0	42447	+	2	19	0.000964189493203982	False	False
Poisson	0.188118811881188	1.22239822715128	1.49425742574258	0	42451	+	1	19	0.0156242410192782	False	False
Poisson	0.0297029702970297	0.170613337377501	0.0291089108910891	0	42511	+	1	3	0.000432494444219333	False	False
Poisson	7.9009900990099	40.0817926122311	1606.5500990099	0	42559	-	5	798	0.799524990267641	False	False
Poisson	0.118811881188119	0.45358855172659	0.205742574257426	0	42578	+	2	12	0.000255767033473187	False	False
Poisson	10.4059405940594	40.3068674589881	1624.64356435644	0	42591	-	65	1051	0	False	True
Poisson	0.118811881188119	0.453588551726591	0.205742574257426	0	42616	+	3	12	7.55146250086547E-06	True	False
Poisson	0.118811881188119	0.453588551726591	0.205742574257426	0	42619	+	2	12	0.000255767033473187	False	False
Poisson	16.8019801980198	44.4870812263471	1979.10039603961	0	42621	-	4	1697	0.999784502425945	False	False
Poisson	43.1386138613861	84.6776274706572	7170.3005940594	0	42648	-	177	4357	0	False	True
Poisson	42.4653465346535	84.8092641586325	7192.61128712871	0	42675	-	51	4289	0.085975293035389	False	False
Poisson	46.6138613861386	87.4422060903119	7646.13940594058	0	42694	-	162	4708	0	False	True
Poisson	43.7128712871287	87.0047512074672	7569.82673267327	0	42712	-	1	4415	1	False	False
Poisson	29.4455445544554	74.790704669434	5593.6495049505	0	42730	-	27	2974	0.629828581416299	False	False
Poisson	8.67326732673267	28.8628165330035	833.06217821782	0	42749	-	36	876	8.29558643999917E-13	False	True
Poisson	9.00990099009901	29.0549462396698	844.189900990099	0	42774	-	52	910	0	False	True
Poisson	3.86138613861386	8.64179345155889	74.6805940594061	0	42807	-	32	390	0	False	True
Poisson	4.17821782178218	7.92262082849351	62.7679207920792	0	42843	-	3	422	0.600550802998119	False	False
Poisson	4.34653465346535	9.39301404615617	88.2287128712871	0	42859	-	30	439	1.11022302462516E-16	False	True
Poisson	4.48514851485149	8.80751254485186	77.5722772277228	0	42885	-	20	453	1.34564021037065E-08	False	True
Poisson	5.04950495049505	9.37376790583569	87.8675247524752	0	42898	-	29	510	3.60822483003176E-14	False	True
Poisson	3.33663366336634	8.65479893206396	74.9055445544555	0	42941	-	33	337	0	False	True
Poisson	2.28712871287129	6.01886473292657	36.2267326732673	0	42953	-	3	231	0.198041270080494	False	False
Poisson	0.0495049504950495	0.218001725853828	0.0475247524752476	0	43035	+	1	5	0.00118566976174539	True	False
Poisson	0.0495049504950495	0.218001725853828	0.0475247524752477	0	43046	+	1	5	0.00118566976174539	False	False
Poisson	1.10891089108911	3.4289969090071	11.7580198019802	0	43055	-	5	112	0.00100830051180378	False	False
Poisson	1.04950495049505	3.43038259564079	11.7675247524752	0	43070	-	2	106	0.0896289548892111	False	False
Poisson	0.138613861386139	0.748728294781184	0.56059405940594	0	43128	+	2	14	0.000400199897432119	False	False
Poisson	0.366336633663366	1.09291145366153	1.19445544554455	0	43131	-	1	37	0.0527606434912719	False	False
Poisson	2.43564356435644	11.0121894658457	121.268316831683	0	43171	-	1	246	0.699238985468198	False	False
Poisson	0.277227722772277	0.949934859673947	0.902376237623762	0	43172	+	1	28	0.0320122388754512	False	False
Poisson	0.207920792079208	0.897962490120477	0.806336633663367	0	43186	+	7	21	7.20262738340693E-11	True	True
Poisson	0.316831683168317	0.958443457584296	0.918613861386141	0	43192	+	5	32	1.07161077944617E-06	False	False
Poisson	0.227722772277228	0.676478944518038	0.457623762376238	0	43205	+	3	23	9.34544165196449E-05	False	False
Poisson	0.227722772277228	0.676478944518038	0.457623762376238	0	43209	+	1	23	0.0223091111858275	False	False
Poisson	0.198019801980198	0.663623417009948	0.440396039603959	0	43236	+	2	20	0.00111634454182763	False	False
Poisson	7.11881188118812	15.1428445998187	229.305742574257	0	43248	-	8	719	0.286525353681686	False	False
Poisson	60.7128712871287	120.591901604848	14542.4067326733	0	43278	-	24	6132	0.99999992918008	False	False
Poisson	115.584158415842	289.332655167948	83713.3853465347	0	43291	-	53	11674	0.999999999941652	False	False
Poisson	0.0495049504950495	0.218001725853828	0.0475247524752475	0	43299	+	1	5	0.00118566976174539	False	False
Poisson	151.524752475248	308.965292356906	95459.5518811881	0	43310	-	127	15304	0.976874516854464	False	False
Poisson	171.891089108911	308.617105844446	95244.518019802	0	43323	-	635	17361	0	False	True
Poisson	267.455445544554	473.042968973274	223769.65049505	0	43335	-	2386	27013	0	False	True
Poisson	325.386138613861	473.420552369604	224127.019405941	0	43350	-	252	32864	0.99998653206869	False	False
Poisson	596.356435643564	1080.10623166574	1166629.47168317	0	43364	-	269	60232	1	False	False
Poisson	560.188118811881	1077.48567241399	1160975.37425743	0	43387	-	891	56579	0	False	True
Poisson	534.455445544554	1081.54361469848	1169736.59049505	0	43398	-	507	53980	0.878741588456692	False	False
Poisson	518.960396039604	1087.03941897975	1181654.69841584	0	43411	-	5009	52415	0	False	True
Poisson	527.158415841584	1086.02557734773	1179451.55465347	0	43424	-	462	53243	0.997944077026585	False	False
Poisson	300.574257425743	818.62364181026	670144.666930693	0	43466	-	175	30358	0.999999999999997	False	False
Poisson	275.80198019802	821.746396643173	675267.140396039	0	43487	-	384	27856	3.144807747546E-10	False	True
Poisson	284.49504950495	819.851311199322	672156.172475247	0	43507	-	193	28734	0.999999994637465	False	False
Poisson	241.772277227723	820.422438517964	673092.977623762	0	43536	-	35	24419	1	False	False
Poisson	130.772277227723	290.450094893705	84361.2576237623	0	43553	-	67	13208	0.999999999429686	False	False
Poisson	0.0693069306930693	0.430288873724949	0.185148514851485	0	43568	+	4	7	1.25788183202857E-08	True	True
Poisson	50.0693069306931	81.9048542426812	6708.40514851485	0	43578	-	2	5057	1	False	False
Poisson	44.5148514851485	81.8306316560476	6696.25227722774	0	43599	-	103	4496	2.17603712826531E-14	False	True
Poisson	35.6831683168317	76.6217894195992	5870.89861386141	0	43610	-	1	3604	0.999999999999988	False	False
Poisson	0.0198019801980198	0.140014143557141	0.0196039603960396	0	43741	+	1	2	0.000193490088021386	True	False
Poisson	10.970297029703	26.5014925789264	702.329108910891	0	43853	-	180	1108	0	True	True	**
Poisson	12.4455445544554	26.7168393518113	713.789504950495	0	43878	-	29	1257	1.73430888573689E-05	False	False
Poisson	12.4653465346535	26.678292432776	711.731287128712	0	43893	-	99	1259	0	False	True
Poisson	8.41584158415842	19.7424756941639	389.765346534654	0	43914	-	53	850	0	False	True
Poisson	28.3960396039604	110.70682717953	12256.0015841584	0	44013	-	11	2868	0.999821387113447	False	False
Poisson	28.0792079207921	110.755197003871	12266.7136633663	0	44047	-	96	2836	0	False	True
Poisson	0.0495049504950495	0.295845825516007	0.0875247524752477	0	44173	+	2	5	1.94845265522048E-05	True	False
Poisson	0.0198019801980198	0.140014143557141	0.0196039603960396	0	44482	+	1	2	0.000193490088021386	True	False
Poisson	2.97029702970297	19.7977046374293	391.949108910891	0	44747	-	4	300	0.179770677194405	False	False
Poisson	0.0297029702970297	0.170613337377502	0.0291089108910891	0	45110	+	1	3	0.000432494444219333	True	False
Poisson	0.207920792079208	1.89376256000148	3.58633663366337	0	45542	+	19	21	0	True	True	*
Poisson	0.0198019801980198	0.199007438041998	0.0396039603960395	0	45715	-	2	2	1.27505199098987E-06	True	False
Poisson	0.376237623762376	1.9791487318972	3.91702970297029	0	46084	+	17	38	0	True	True
Poisson	0.178217821782178	0.74021671967013	0.547920792079208	0	46164	+	6	18	9.69589297739049E-10	True	True
Poisson	0.188118811881188	0.744484671260982	0.554257425742573	0	46179	+	2	19	0.000964189493203982	False	False
Poisson	0.0693069306930693	0.324266117334953	0.105148514851485	0	46318	+	2	7	5.26797008884028E-05	True	False
Poisson	0.0594059405940594	0.310540888715732	0.0964356435643568	0	46363	+	2	6	3.34208473987685E-05	False	False
Poisson	0.0198019801980198	0.140014143557141	0.0196039603960396	0	46461	+	1	2	0.000193490088021386	True	False
Poisson	0.247524752475248	1.28379079755278	1.64811881188119	0	46560	+	6	25	9.0991810752783E-09	False	True
Poisson	0.247524752475248	1.28379079755278	1.64811881188119	0	46579	+	11	25	1.11022302462516E-16	True	True
Poisson	0.851485148514851	3.73734167186748	13.9677227722772	0	46672	+	35	86	0	True	True
Poisson	0.851485148514851	3.73734167186748	13.9677227722772	0	46674	+	4	86	0.00184849102164941	False	False
Poisson	0.851485148514851	3.73734167186748	13.9677227722772	0	46690	+	8	86	3.02241034200179E-07	False	True
Poisson	0.851485148514851	3.73734167186748	13.9677227722772	0	46706	+	2	86	0.0551082743728575	False	False
Poisson	0.485148514851485	2.52433698775001	6.37227722772279	0	46789	+	20	49	0	True	True
Poisson	2.52475247524752	6.89288627413211	47.5118811881188	0	46866	+	33	255	0	False	True
Poisson	2.55445544554455	6.88836010604084	47.449504950495	0	46867	+	41	258	0	True	True
Poisson	6.51485148514851	16.528529191302	273.192277227723	0	46884	+	29	658	1.84350312792958E-11	False	True
Poisson	7.8019801980198	16.4115933425004	269.340396039604	0	46902	+	12	788	0.0547346965450938	False	False
Poisson	17.2871287128713	52.7648247668204	2784.12673267327	0	46913	+	13	1746	0.817398325077058	False	False
Poisson	24.7227722772277	69.3815708689103	4813.80237623762	0	46924	+	95	2497	0	False	True
Poisson	29.5940594059406	70.3110486648893	4943.64356435644	0	46940	+	18	2989	0.984572955038847	False	False
Poisson	29.6138613861386	70.3029117884928	4942.4994059406	0	46941	+	15	2991	0.997615363701561	False	False
Poisson	32.6732673267327	71.2296439568374	5073.66217821782	0	46954	+	419	3300	0	False	True
Poisson	32.4455445544554	70.4445136611113	4962.42950495049	0	46983	+	77	3277	8.96005492023733E-12	False	True
Poisson	30.970297029703	70.9403207556245	5032.52910891089	0	46996	+	12	3128	0.999908531115916	False	False
Poisson	30.9207920792079	70.9603668491528	5035.37366336634	0	46998	+	168	3123	0	False	True
Poisson	25.7821782178218	59.4875792011065	3538.77207920792	0	47008	+	79	2604	0	False	True
Poisson	20.960396039604	52.7601972687895	2783.63841584158	0	47019	+	16	2117	0.835017763976814	False	False
Poisson	10.6831683168317	22.21347820269	493.438613861385	0	47030	+	4	1079	0.981320948255495	False	False
Poisson	1.74257425742574	3.49185757254369	12.1930693069307	0	47064	+	16	176	6.86051215836869E-12	False	True
Poisson	0.722772277227723	2.14064855537376	4.58237623762377	0	47087	+	5	73	0.00010701071699204	False	False
Poisson	0.673267326732673	2.14060230258257	4.58217821782179	0	47108	+	8	68	4.281522636429E-08	False	True
Poisson	0.326732673267327	1.04984675920907	1.10217821782178	0	47124	+	2	33	0.00455919218928125	False	False
Poisson	0.653465346534653	1.2917866972868	1.66871287128713	0	47133	-	1	66	0.139801455738158	False	False
Poisson	0.821782178217822	1.63948796643318	2.68792079207921	0	47171	-	1	83	0.19905815492338	False	False
Poisson	0.851485148514851	1.65762564298373	2.74772277227723	0	47182	-	3	86	0.0111961264669634	False	False
Poisson	0.415841584158416	1.28271061999715	1.64534653465347	0	47225	-	4	42	7.34045119352711E-05	False	False
Poisson	0.237623762376238	1.29729345062314	1.6829702970297	0	47281	-	4	24	5.18221829781673E-06	False	False
Poisson	0.257425742574257	1.301179967157	1.69306930693069	0	47313	-	12	26	0	True	True
Poisson	0.306930693069307	1.31713761055879	1.73485148514851	0	47385	-	11	31	1.11022302462516E-15	True	True
Poisson	0.0693069306930693	0.324266117334952	0.105148514851485	0	47496	-	2	7	5.26797008884028E-05	True	False
Poisson	0.118811881188119	0.725081081160877	0.525742574257426	0	47552	-	1	12	0.00652321020052493	False	False
Poisson	0.0198019801980198	0.199007438041998	0.0396039603960395	0	48595	+	2	2	1.27505199098987E-06	True	False
Poisson	0.128712871287129	0.808249544839138	0.653267326732674	0	50746	+	7	13	1.66644475996236E-12	True	True	*
Poisson	0.128712871287129	0.808249544839139	0.653267326732676	0	50768	+	4	13	2.64495200852366E-07	False	True
Poisson	0.0594059405940594	0.50639475072749	0.256435643564357	0	51099	+	5	6	5.80155923302073E-11	True	True	*
Poisson	0.0297029702970297	0.221605304293668	0.0491089108910892	0	53631	+	2	3	4.27150295878587E-06	True	False
Poisson	0.128712871287129	0.594362958748838	0.353267326732673	0	53975	+	4	13	2.64495200852366E-07	True	True
Poisson	0.128712871287129	0.594362958748838	0.353267326732673	0	53987	+	1	13	0.00760586761652782	False	False
Poisson	0.237623762376238	1.35017417284945	1.8229702970297	0	54042	+	3	24	0.000109931135237051	False	False
Poisson	0.237623762376238	1.35017417284945	1.8229702970297	0	54043	+	1	24	0.024134531689078	False	False
Poisson	0.237623762376238	1.35017417284945	1.82297029702971	0	54080	+	13	24	0	True	True
Poisson	0.673267326732673	1.94991749000356	3.80217821782178	0	54146	+	7	68	5.76867173918139E-07	False	False
Poisson	0.920792079207921	3.1070344971269	9.65366336633663	0	54150	+	2	93	0.0663238317627828	False	False
Poisson	0.99009900990099	3.10642897715351	9.64990099009901	0	54164	+	14	100	2.60791388484449E-13	False	True
Poisson	1	3.104834939252	9.64	0	54165	+	8	101	1.12520259798465E-06	False	False
Poisson	1.00990099009901	3.10320817704823	9.62990099009901	0	54175	+	2	102	0.0821315683648611	False	False
Poisson	0.841584158415842	3.00577002868592	9.03465346534654	0	54198	+	25	85	0	True	True
Poisson	0.801980198019802	3.00672513535972	9.04039603960394	0	54205	+	2	81	0.0477077420687969	False	False
Poisson	0.811881188118812	3.0090293161986	9.0542574257426	0	54211	+	1	82	0.195484907091647	False	False
Poisson	4.47524752475248	12.7613432360437	162.851881188119	0	54269	+	68	452	0	False	True
Poisson	4.57425742574257	12.7650668111479	162.946930693069	0	54270	+	87	462	0	True	True	**
Poisson	4.63366336633663	12.7481157605955	162.514455445544	0	54282	+	6	468	0.186446235060483	False	False
Poisson	4.63366336633663	12.7481157605955	162.514455445544	0	54285	+	7	468	0.0980026399787506	False	False
Poisson	4.63366336633663	12.7481157605955	162.514455445544	0	54296	+	1	468	0.945245923095657	False	False
Poisson	4.63366336633663	12.7481157605955	162.514455445544	0	54308	+	8	468	0.0467754091640841	False	False
Poisson	5.52475247524752	14.6065697954078	213.351881188119	0	54320	+	10	558	0.0259645193624666	False	False
Poisson	4.79207920792079	12.1237921721573	146.986336633663	0	54321	+	2	484	0.856708100218693	False	False
Poisson	3.50495049504951	11.3636470927042	129.132475247525	0	54369	+	78	354	0	True	True
Poisson	3.31683168316832	11.3674365562947	129.218613861386	0	54382	+	34	335	0	False	True
Poisson	3.31683168316832	11.3674365562947	129.218613861386	0	54396	+	1	335	0.843439060757143	False	False
Poisson	0.0198019801980198	0.199007438041998	0.0396039603960395	0	54620	+	2	2	1.27505199098987E-06	True	False
Poisson	0.0297029702970297	0.298511157062996	0.0891089108910887	0	55191	+	3	3	3.16718572479502E-08	True	True
Poisson	0.0693069306930693	0.380983614938339	0.145148514851485	0	56667	+	3	7	9.09585763597676E-07	True	False
Poisson	0.0693069306930693	0.380983614938339	0.145148514851485	0	56671	+	1	7	0.00229358611271813	False	False
Poisson	0.0198019801980198	0.140014143557141	0.0196039603960396	0	58432	+	1	2	0.000193490088021386	True	False
Poisson	0.0792079207920792	0.440072001309597	0.193663366336634	0	59230	+	4	8	2.43233095886808E-08	True	True
Poisson	0.861386138613861	2.80367509875983	7.86059405940594	0	59301	+	4	87	0.0019427483813419	False	False
Poisson	0.881188118811881	2.80102527197764	7.84574257425743	0	59303	+	2	89	0.0597951434304399	False	False
Poisson	0.920792079207921	2.79886822954148	7.83366336633664	0	59326	+	12	93	2.34061658943574E-11	False	True
Poisson	1.06930693069307	2.81871398244864	7.94514851485147	0	59346	+	21	108	0	True	True
Poisson	1.05940594059406	2.82071544888249	7.95643564356437	0	59351	+	1	107	0.286082862810627	False	False
Poisson	1.00990099009901	2.80533438115655	7.86990099009903	0	59359	+	2	102	0.0821315683648611	False	False
Poisson	0.693069306930693	2.33984005546287	5.47485148514851	0	59380	+	3	70	0.00555894103491872	False	False
Poisson	0.693069306930693	2.33984005546287	5.47485148514851	0	59381	+	3	70	0.00555894103491872	False	False
Poisson	0.574257425742574	2.25098438312426	5.06693069306928	0	59394	+	4	58	0.000323584881882666	False	False
Poisson	0.247524752475248	0.698655002044061	0.488118811881187	0	59414	+	2	25	0.00210177613731277	False	False
Poisson	0.316831683168317	1.34855992131834	1.81861386138613	0	59479	+	9	32	2.10664818922623E-12	True	True
Poisson	0.326732673267327	1.34988081615444	1.82217821782178	0	59491	+	4	33	2.36592776508004E-05	False	False
Poisson	0.326732673267327	1.34988081615444	1.82217821782177	0	59509	+	2	33	0.00455919218928125	False	False
Poisson	0.207920792079208	1.60820913865808	2.58633663366337	0	59560	+	16	21	0	True	True
Poisson	3.36633663366337	12.2022315764595	148.894455445545	0	59694	+	4	340	0.249581824276372	False	False
Poisson	3.41584158415842	12.191199552737	148.625346534654	0	59705	+	1	345	0.854945123418963	False	False
Poisson	3.57425742574257	12.2166661038546	149.246930693069	0	59717	+	5	361	0.152355058427559	False	False
Poisson	3.59405940594059	12.2116159600782	149.123564356436	0	59729	+	107	363	0	True	True
Poisson	3.59405940594059	12.2116159600782	149.123564356436	0	59740	+	5	363	0.155064510560161	False	False
Poisson	3.59405940594059	12.2107970401787	149.103564356436	0	59744	+	5	363	0.155064510560161	False	False
Poisson	3.52475247524752	12.2234152833044	149.411881188119	0	59759	+	13	356	2.00712391255076E-05	False	False
Poisson	0.712871287128713	2.53510013081679	6.42673267326732	0	59792	+	1	72	0.160291280240864	False	False
Poisson	0.415841584158416	2.14600711430635	4.60534653465347	0	59822	+	19	42	0	True	True
Poisson	8.15841584158416	21.8941693942782	479.354653465347	0	59891	+	4	824	0.909085160825582	False	False
Poisson	16.4455445544554	67.810541252452	4598.2695049505	0	59906	+	165	1661	0	False	True
Poisson	20.5247524752475	69.2295593022816	4792.73188118812	0	59925	+	92	2073	0	False	True
Poisson	20.6534653465347	69.1970282083796	4788.22871287129	0	59928	+	10	2086	0.992425351398125	False	False
Poisson	20.8019801980198	69.1575042641043	4782.7603960396	0	59936	+	25	2101	0.151508636564642	False	False
Poisson	18.0891089108911	67.7185497496662	4585.80198019802	0	59968	+	70	1827	0	False	True
Poisson	14.6732673267327	66.983745626964	4486.82217821782	0	59983	+	7	1482	0.97829851314003	False	False
Poisson	14.5841584158416	66.9973532800711	4488.64534653466	0	59984	+	4	1473	0.998829797726583	False	False
Poisson	14.6336633663366	67.0016003946588	4489.21445544555	0	59996	+	3	1478	0.999715400247294	False	False
Poisson	6.30693069306931	17.8340923930866	318.054851485148	0	60009	+	25	637	3.67070895901378E-09	False	True
Poisson	6.00990099009901	17.6847363845238	312.749900990099	0	60010	+	31	607	9.5590202420226E-14	False	True
Poisson	3.44554455445545	7.39117750771114	54.629504950495	0	60027	+	3	348	0.451572254778785	False	False
Poisson	3.54455445544554	7.4007090909929	54.770495049505	0	60038	+	19	358	1.39711697766387E-09	False	True
Poisson	3.58415841584158	7.38818966558476	54.5853465346535	0	60050	+	6	362	0.0719716845000867	False	False
Poisson	2.73267326732673	6.49906314649875	42.2378217821783	0	60063	+	1	276	0.757207618197432	False	False
Poisson	2.66336633663366	6.51809362885004	42.4855445544555	0	60076	+	52	269	0	True	True
Poisson	1.52475247524752	5.52194541698113	30.4918811881189	0	60097	+	4	154	0.0197650974092873	False	False
Poisson	1.23762376237624	5.48661738205152	30.1029702970298	0	60122	+	2	125	0.128772488509525	False	False
Poisson	0.762376237623762	2.18700029653169	4.7829702970297	0	60134	+	2	77	0.0421665858024137	False	False
Poisson	0.524752475247525	2.12882154914845	4.53188118811881	0	60172	+	14	53	0	True	True
Poisson	0.504950495049505	2.12425875248868	4.51247524752476	0	60178	+	2	51	0.0147657949458758	False	False
Poisson	0.772277227722772	2.67537357435859	7.15762376237624	0	60252	+	11	78	4.61340965429713E-11	False	True
Poisson	0.801980198019802	2.67215194919824	7.14039603960396	0	60264	+	1	81	0.191919848342002	False	False
Poisson	1.33663366336634	3.15048322554738	9.92554455445545	0	60296	+	5	135	0.00255597663066243	False	False
Poisson	1.24752475247525	3.05746934766012	9.34811881188118	0	60301	+	17	126	2.55351295663786E-15	True	True
Poisson	1.0990099009901	2.90690540092054	8.450099009901	0	60323	+	12	111	1.98036920195932E-10	False	True
Poisson	1.20792079207921	2.90625818427465	8.44633663366337	0	60337	+	5	122	0.00155031871471412	False	False
Poisson	1.15841584158416	2.70825653610335	7.33465346534652	0	60349	+	1	117	0.322293716876099	False	False
Poisson	0.900990099009901	2.01248577880715	4.05009900990101	0	60363	+	1	91	0.22787995614429	False	False
Poisson	0.821782178217822	1.78547494860029	3.18792079207921	0	60379	+	3	83	0.00994024811979954	False	False
Poisson	0.742574257425743	1.73581949145949	3.01306930693069	0	60393	+	5	75	0.00012376237221523	False	False
Poisson	0.752475247524752	1.79112222136883	3.2081188118812	0	60412	+	3	76	0.00737468312417788	False	False
Poisson	0.732673267326733	1.79382880514786	3.21782178217821	0	60415	+	14	74	3.66373598126302E-15	True	True
Poisson	0.693069306930693	1.78181129336092	3.17485148514853	0	60431	+	2	70	0.033303803272175	False	False
Poisson	0.504950495049505	1.6710700905482	2.79247524752476	0	60461	+	5	51	1.49644866593857E-05	False	False
Poisson	16.4059405940594	67.45119394315	4549.66356435644	0	60463	-	25	1657	0.0173008759881645	False	False
Poisson	24.2277227722772	73.7270481150736	5435.67762376238	0	60480	-	82	2447	0	False	True
Poisson	43.5544554455446	90.8030258579002	8245.18950495049	0	60520	-	21	4399	0.999883485789979	False	False
Poisson	75.4950495049505	244.399329940259	59731.0324752475	0	60535	-	259	7625	0	False	True
Poisson	0.0693069306930693	0.291802184452902	0.0851485148514852	0	60551	+	2	7	5.26797008884028E-05	True	False
Poisson	75.7029702970297	244.344410394609	59704.1908910892	0	60554	-	16	7646	1	False	False
Poisson	76.990099009901	244.023215905762	59547.3299009901	0	60565	-	124	7776	3.1301191494304E-07	False	True
Poisson	67.3762376237624	241.10897334961	58133.537029703	0	60602	-	10	6805	1	False	False
Poisson	57.3366336633663	240.649216796055	57912.0455445545	0	60621	-	217	5791	0	False	True
Poisson	14.1881188118812	31.7460904274171	1007.81425742574	0	60647	-	44	1433	5.69370106617839E-11	False	True
Poisson	10.9207920792079	29.740438183832	884.493663366335	0	60668	-	4	1103	0.984067714806364	False	False
Poisson	4.07920792079208	9.72078512088075	94.4936633663365	0	60689	-	58	412	0	False	True
Poisson	4.00990099009901	9.45356551731139	89.3699009900989	0	60723	-	17	405	2.57078843657332E-07	False	True
Poisson	1.79207920792079	4.56358813146666	20.8263366336634	0	60758	-	33	181	0	True	True	*
Poisson	1.67326732673267	4.48800381214431	20.1421782178218	0	60772	-	4	169	0.0279459280472234	False	False
Poisson	0.0891089108910891	0.895533471188992	0.801980198019805	0	60776	+	9	9	0	True	True
Poisson	0.792079207920792	2.73245981373256	7.46633663366336	0	61290	-	1	80	0.188363495412264	False	False
Poisson	0.564356435643564	2.37240739159259	5.62831683168317	0	61318	-	1	57	0.110309757932704	False	False
Poisson	0.0594059405940594	0.276469968648236	0.0764356435643566	0	61349	+	2	6	3.34208473987685E-05	True	False
Poisson	0.0891089108910891	0.531018076923755	0.281980198019803	0	61684	+	5	9	6.44243214331652E-10	True	True
Poisson	0.0297029702970297	0.221605304293668	0.0491089108910892	0	61986	-	2	3	4.27150295878587E-06	True	False
Poisson	2.30693069306931	9.38055709886938	87.9948514851487	0	62178	-	3	233	0.20206349646234	False	False
Poisson	2.31683168316832	9.37862537163022	87.9586138613861	0	62190	-	74	234	0	True	True
Poisson	0.207920792079208	0.828454364261163	0.686336633663367	0	62260	-	5	21	9.39293447466127E-08	False	True
Poisson	0.0297029702970297	0.170613337377502	0.0291089108910891	0	63521	+	1	3	0.000432494444219333	True	False
Poisson	0.128712871287129	0.912834775155217	0.833267326732676	0	64393	+	9	13	3.33066907387547E-16	True	True
Poisson	0.0396039603960396	0.241693693720292	0.0584158415841585	0	64464	+	2	4	1.00502662317981E-05	True	False
Poisson	0.0495049504950495	0.409297877437995	0.167524752475248	0	64563	+	4	5	2.37769448574454E-09	True	True
Poisson	0.0396039603960396	0.195999595877538	0.0384158415841583	0	64631	+	1	4	0.000763835209025454	False	False
Poisson	0.0396039603960396	0.195999595877538	0.0384158415841583	0	64749	+	1	4	0.000763835209025454	False	False
Poisson	0.148514851485149	0.669120895113303	0.447722772277227	0	64905	+	6	15	2.77702971729354E-10	True	True
Poisson	0.148514851485149	0.622673889188576	0.387722772277228	0	64997	+	5	15	1.31242862133618E-08	True	True
Poisson	0.158415841584158	0.628214505838996	0.394653465346533	0	65026	+	2	16	0.000588642188935951	False	False
Poisson	0.128712871287129	0.610956075943821	0.373267326732672	0	65262	+	5	13	5.65641333771794E-09	True	True
Poisson	0.118811881188119	0.604766545253147	0.365742574257426	0	65263	+	3	12	7.55146250086547E-06	False	False
Poisson	0.306930693069307	2.24384747368187	5.03485148514851	0	65346	+	22	31	0	True	True
Poisson	3.85148514851485	10.1364551383744	102.747722772277	0	65451	+	31	389	0	False	True
Poisson	3.86138613861386	10.1331433454484	102.680594059406	0	65463	+	1	390	0.897722188676678	False	False
Poisson	4.2970297029703	10.495279466937	110.150891089109	0	65476	+	58	434	0	True	True
Poisson	5.00990099009901	10.9549030570836	120.009900990099	0	65487	+	7	506	0.134407827327622	False	False
Poisson	7	15.174320413119	230.26	0	65501	+	1	707	0.992704944275564	False	False
Poisson	22.7623762376238	75.1271120854318	5644.08297029703	0	65526	+	31	2299	0.0389589933495451	False	False
Poisson	20.8613861386139	75.0699713204914	5635.50059405941	0	65539	+	109	2107	0	False	True
Poisson	20.8019801980198	75.0856870251555	5637.8603960396	0	65550	+	2	2101	0.999999779864852	False	False
Poisson	22.6633663366337	75.0189678984885	5627.84554455446	0	65572	+	130	2289	0	False	True
Poisson	24.6633663366337	75.3976494630599	5684.80554455446	0	65585	+	8	2491	0.99990464092685	False	False
Poisson	63.5544554455446	316.491278718625	100166.72950495	0	65596	+	2	6419	1	False	False
Poisson	102.29702970297	357.3966856185	127732.390891089	0	65610	+	57	10332	0.999999258193197	False	False
Poisson	90.8118811881188	352.731334385571	124419.394257426	0	65627	+	114	9172	0.00809057373390332	False	False
Poisson	93.9009900990099	352.099517322887	123974.07009901	0	65658	+	233	9484	0	False	True
Poisson	95.1782178217822	351.884083073946	123822.407920792	0	65670	+	135	9613	4.82422785437198E-05	False	False
Poisson	93.970297029703	352.015467144429	123914.889108911	0	65679	+	68	9491	0.996964330878121	False	False
Poisson	93.1881188118812	352.186817268088	124035.554257426	0	65685	+	66	9412	0.998117217498318	False	False
Poisson	52.7524752475248	178.665352317711	31921.3081188119	0	65697	+	3	5328	1	False	False
Poisson	48.5445544554455	177.206293610158	31402.0704950495	0	65699	+	19	4903	0.99999880843969	False	False
Poisson	13.2574257425743	21.8731129313349	478.433069306931	0	65712	+	25	1339	0.00126432451183744	False	False
Poisson	13.1584158415842	21.8923423476189	479.274653465346	0	65713	+	108	1329	0	False	True
Poisson	7.4950495049505	14.3035826018353	204.592475247524	0	65734	+	16	757	0.00194580981817583	False	False
Poisson	5.89108910891089	13.1056483930396	171.75801980198	0	65749	+	3	595	0.838809641649584	False	False
Poisson	5.7029702970297	13.0518539330284	170.350891089109	0	65750	+	5	576	0.505513363825482	False	False
Poisson	3.82178217821782	11.8476968560172	140.367920792079	0	65763	+	4	386	0.336392291676097	False	False
Poisson	2.4950495049505	5.04306209038959	25.4324752475246	0	65765	+	3	252	0.241366159888295	False	False
Poisson	1.34653465346535	2.78005627124473	7.72871287128715	0	65774	+	1	136	0.389572061450044	False	False
Poisson	0.0198019801980198	0.140014143557141	0.0196039603960396	0	65861	-	1	2	0.000193490088021386	False	False
Poisson	0.653465346534653	3.78004138486434	14.2887128712871	0	65981	+	37	66	0	True	True
Poisson	0.653465346534653	3.78004138486434	14.2887128712871	0	65994	+	2	66	0.0287258388885531	False	False
Poisson	0.653465346534653	3.78004138486434	14.2887128712871	0	65997	+	4	66	0.000578552391520493	False	False
Poisson	0.0099009900990099	0.0995037190209988	0.00990099009900988	0	66391	-	1	1	4.86924704814484E-05	True	False
Poisson	0.0495049504950495	0.218001725853828	0.0475247524752475	0	67084	-	1	5	0.00118566976174539	False	False
Poisson	0.0594059405940594	0.237561873128574	0.0564356435643566	0	67124	-	1	6	0.00169618282659012	False	False
Poisson	0.0099009900990099	0.0995037190209988	0.00990099009900988	0	67546	-	1	1	4.86924704814484E-05	True	False
Poisson	0.0198019801980198	0.140014143557141	0.0196039603960396	0	68005	+	1	2	0.000193490088021386	True	False
Poisson	0.0297029702970297	0.170613337377501	0.0291089108910891	0	68209	+	1	3	0.000432494444219333	False	False
Poisson	0.425742574257426	1.14321069495929	1.30693069306931	0	68322	+	6	43	3.46978268339626E-07	True	True
Poisson	0.544554455445545	1.24518876059212	1.55049504950495	0	68343	+	5	55	2.27624128450454E-05	False	False
Poisson	0.554455445544555	1.24479112725591	1.54950495049505	0	68354	+	4	56	0.000275965008514567	False	False
Poisson	0.445544554455446	1.0244534886929	1.04950495049505	0	68377	+	3	45	0.0011527480099931	False	False
Poisson	0.396039603960396	0.990749291403147	0.981584158415838	0	68389	+	4	40	5.84616650406433E-05	False	False
Poisson	0.0396039603960396	0.398014876083995	0.158415841584158	0	68620	+	4	4	7.85571052652756E-10	True	True
Poisson	11.1584158415842	33.40441068879	1115.85465346535	0	68850	-	75	1127	0	False	True
Poisson	11.0990099009901	33.4267871475843	1117.3500990099	0	68883	-	11	1121	0.432551099529422	False	False
Poisson	10.8712871287129	33.4890021846984	1121.51326732674	0	68894	-	19	1098	0.00825813268747178	False	False
Poisson	0.792079207920792	3.36248964811245	11.3063366336634	0	68989	-	29	80	0	True	True
Poisson	0.792079207920792	3.36248964811245	11.3063366336634	0	69021	-	1	80	0.188363495412264	False	False
Poisson	0.663366336633663	2.37182304450721	5.62554455445545	0	69082	-	1	67	0.143176107133189	False	False
Poisson	0.673267326732673	2.3753269707183	5.64217821782176	0	69093	-	16	68	0	True	True
Poisson	0.0396039603960396	0.195999595877538	0.0384158415841583	0	69721	-	1	4	0.000763835209025454	False	False
Poisson	0.0396039603960396	0.241693693720292	0.0584158415841585	0	69736	+	2	4	1.00502662317981E-05	True	False
Poisson	0.0198019801980198	0.140014143557141	0.0196039603960396	0	70014	-	1	2	0.000193490088021386	False	False
Poisson	0.247524752475248	0.910010336139754	0.828118811881187	0	70350	-	6	25	9.0991810752783E-09	True	True
Poisson	0.287128712871287	1.5958485746672	2.54673267326733	0	70563	+	4	29	1.28129005545485E-05	False	False
Poisson	0.405940594059406	1.91926140909352	3.68356435643564	0	70570	+	1	41	0.0631518346894456	False	False
Poisson	0.455445544554455	1.92626453258761	3.71049504950495	0	70594	+	4	46	0.000111966084987869	False	False
Poisson	0.732673267326733	2.6149229017656	6.83782178217822	0	70613	+	15	74	1.11022302462516E-16	False	True
Poisson	0.772277227722772	2.73817891350734	7.49762376237625	0	70645	+	18	78	0	True	True
Poisson	0.425742574257426	2.08492942160384	4.34693069306931	0	70684	+	10	43	1.41320288804536E-12	False	True
Poisson	0.0396039603960396	0.195999595877538	0.0384158415841583	0	70957	+	1	4	0.000763835209025454	False	False
Poisson	0.0198019801980198	0.199007438041998	0.0396039603960395	0	71143	+	2	2	1.27505199098987E-06	True	False
Poisson	0.0594059405940594	0.341226674755003	0.116435643564357	0	71225	+	3	6	4.9486761277695E-07	True	False
Poisson	0.0396039603960396	0.241693693720292	0.0584158415841585	0	71475	+	1	4	0.000763835209025454	False	False
Poisson	0.0396039603960396	0.241693693720292	0.0584158415841585	0	71477	+	2	4	1.00502662317981E-05	True	False
Poisson	0.0297029702970297	0.298511157062996	0.0891089108910887	0	71939	+	3	3	3.16718572479502E-08	True	True
Poisson	0.0198019801980198	0.199007438041998	0.0396039603960395	0	72659	+	2	2	1.27505199098987E-06	True	False
Poisson	0.0198019801980198	0.199007438041998	0.0396039603960395	0	73677	+	2	2	1.27505199098987E-06	True	False
Poisson	0.0198019801980198	0.199007438041998	0.0396039603960395	0	73796	+	2	2	1.27505199098987E-06	True	False
Poisson	0.0396039603960396	0.195999595877538	0.0384158415841583	0	74516	-	1	4	0.000763835209025454	False	False
Poisson	0.168316831683168	0.938821675619956	0.881386138613863	0	74579	+	3	17	2.92405358712777E-05	False	False
Poisson	0.168316831683168	0.938821675619957	0.881386138613863	0	74583	+	4	17	9.78732047518527E-07	False	False
Poisson	0.168316831683168	0.938821675619957	0.881386138613863	0	74594	+	8	17	2.56794585595799E-13	True	True	**
Poisson	0.623762376237624	2.58786199457589	6.6970297029703	0	75452	+	5	63	4.80753450100568E-05	False	False
Poisson	0.861386138613861	2.66093856738669	7.08059405940594	0	75496	+	21	87	0	True	True
Poisson	0.643564356435644	2.32630246707449	5.41168316831684	0	75542	+	5	65	5.70263614010358E-05	False	False
Poisson	0.306930693069307	0.880256488274024	0.774851485148517	0	75586	+	3	31	0.000289645342786304	False	False
Poisson	0.108910891089109	0.421923929139126	0.178019801980198	0	75597	+	2	11	0.000198465630559252	False	False
Poisson	0.099009900990099	0.412430612225851	0.17009900990099	0	75618	+	1	10	0.00458965172932846	False	False
Poisson	0.673267326732673	2.98700154298952	8.92217821782178	0	75759	+	2	68	0.0309701636654248	False	False
Poisson	0.673267326732673	2.98700154298952	8.92217821782178	0	75771	+	1	68	0.14656775829963	False	False
Poisson	0.663366336633663	2.98756498748654	8.92554455445545	0	75787	+	5	67	6.72610486570635E-05	False	False
Poisson	0.663366336633663	2.98756498748654	8.92554455445545	0	75790	+	27	67	0	True	True
Poisson	0.663366336633663	2.98756498748654	8.92554455445545	0	75801	+	2	67	0.029836808008981	False	False
Poisson	0.663366336633663	2.98756498748654	8.92554455445545	0	75805	+	2	67	0.029836808008981	False	False
Poisson	0.0198019801980198	0.199007438041998	0.0396039603960395	0	75885	+	2	2	1.27505199098987E-06	True	False
Poisson	0.227722772277228	0.847126768775629	0.717623762376238	0	75967	+	1	23	0.0223091111858275	False	False
Poisson	0.297029702970297	0.90049491342756	0.81089108910891	0	75998	+	6	30	3.12270809210702E-08	True	True
Poisson	0.346534653465347	0.953264323934936	0.908712871287132	0	76010	+	1	35	0.0478191412641681	False	False
Poisson	0.336633663366337	0.951601047947851	0.905544554455447	0	76037	+	3	34	0.000409382576575523	False	False
Poisson	0.168316831683168	0.530458423077494	0.281386138613862	0	76060	+	3	17	2.92405358712777E-05	False	False
Poisson	0.148514851485149	0.622673889188576	0.387722772277227	0	76114	+	5	15	1.31242862133618E-08	True	True
Poisson	0.0198019801980198	0.199007438041998	0.0396039603960395	0	76139	-	2	2	1.27505199098987E-06	True	False
Poisson	0.277227722772277	1.04037312423176	1.08237623762376	0	76172	+	1	28	0.0320122388754512	False	False
Poisson	0.267326732673267	1.02850463400911	1.05782178217822	0	76212	+	8	27	1.5109802298241E-11	True	True
Poisson	0.257425742574257	1.02619165214432	1.0530693069307	0	76223	+	1	26	0.0279608260896617	False	False
Poisson	2.25742574257426	8.6239822186117	74.3730693069307	0	76312	+	79	228	0	True	True
Poisson	2.76237623762376	8.83871994674736	78.1229702970297	0	76324	+	15	279	4.13392714504468E-08	False	True
Poisson	2.81188118811881	8.83256799723288	78.0142574257425	0	76327	+	6	284	0.0248974693909637	False	False
Poisson	2.84158415841584	8.82466166293906	77.8746534653465	0	76335	+	1	287	0.7759081654857	False	False
Poisson	2.86138613861386	8.81933070359685	77.7805940594061	0	76352	+	3	289	0.321746714822035	False	False
Poisson	2.86138613861386	8.81933070359685	77.7805940594061	0	76354	+	22	289	7.96029908656237E-14	False	True
Poisson	1.62376237623762	3.65198982788428	13.3370297029703	0	76365	+	17	164	2.07278638697517E-13	False	True
Poisson	1.42574257425743	3.60651226159974	13.0069306930693	0	76372	+	15	144	3.65329988483154E-12	False	True
Poisson	1.24752475247525	3.34486454312895	11.1881188118812	0	76376	+	1	126	0.354477525325407	False	False
Poisson	4.38613861386139	14.5526425758552	211.779405940594	0	76395	+	1	443	0.932949545036867	False	False
Poisson	4.27722772277228	14.6281364581284	213.982376237624	0	76432	+	45	432	0	False	True
Poisson	8.7029702970297	23.9639498223709	574.270891089109	0	76443	+	125	879	0	False	True
Poisson	10.6336633663366	24.5856554813075	604.454455445545	0	76455	+	10	1074	0.49572652313789	False	False
Poisson	17.7128712871287	32.8823164128269	1081.24673267327	0	76492	+	152	1789	0	False	True
Poisson	24.1782178217822	40.1480749325803	1611.86792079208	0	76526	+	51	2442	6.17019626836246E-07	False	False
Poisson	29.6336633663366	44.1351838723432	1947.91445544555	0	76538	+	11	2993	0.999919005005881	False	False
Poisson	29.8316831683168	44.0729098896206	1942.42138613861	0	76539	+	26	3013	0.722625350315013	False	False
Poisson	27.1386138613861	41.9313795868846	1758.24059405941	0	76549	+	67	2741	3.29536398169239E-11	False	True
Poisson	25.7623762376238	37.8629498361793	1433.60297029703	0	76560	+	57	2602	3.33210412595264E-08	False	True
Poisson	38.7227722772277	71.4505589637871	5105.18237623762	0	76587	+	190	3911	0	False	True
Poisson	42.4059405940594	73.1840390000199	5355.90356435644	0	76600	+	25	4283	0.997265490749924	False	False
Poisson	41.4950495049505	73.4442133544061	5394.05247524752	0	76614	+	127	4191	0	False	True
Poisson	41.3465346534653	73.5240689357661	5405.78871287129	0	76620	+	66	4176	0.000150163602330222	False	False
Poisson	37.3564356435644	71.5200089706952	5115.11168316832	0	76625	+	116	3773	0	False	True
Poisson	28.5643564356436	68.8188078713348	4736.02831683169	0	76645	+	28	2885	0.492309223052317	False	False
Poisson	0.0594059405940594	0.237561873128574	0.0564356435643566	0	76651	-	1	6	0.00169618282659012	False	False
Poisson	27.3168316831683	68.8595571715458	4741.63861386139	0	76652	+	24	2759	0.697076583788358	False	False
Poisson	26.2871287128713	69.0145400091406	4763.00673267327	0	76663	+	3	2655	0.999999986963645	False	False
Poisson	20.5346534653465	67.3644660568813	4537.97128712871	0	76676	+	5	2074	0.999952287700307	False	False
Poisson	2.16831683168317	4.47452635913723	20.0213861386139	0	76700	+	20	219	2.8421709430404E-14	False	True
Poisson	2.14851485148515	4.47523438182596	20.0277227722772	0	76701	+	27	217	0	True	True
Poisson	1.6039603960396	3.80283896035789	14.4615841584159	0	76711	+	11	162	1.38673672434031E-07	False	True
Poisson	1.51485148514851	3.81736522063619	14.5722772277228	0	76723	+	1	153	0.447132957017926	False	False
Poisson	1.50495049504951	3.82000984913976	14.5924752475248	0	76725	+	4	152	0.0188099009684634	False	False
Poisson	1.28712871287129	3.7903473024602	14.3667326732673	0	76738	+	1	130	0.368609986353371	False	False
Poisson	2.1980198019802	5.70266569593589	32.520396039604	0	76945	-	1	222	0.644946925695645	False	False
Poisson	2.36633663366337	5.67577795949988	32.2144554455446	0	76959	-	5	239	0.033682938805333	False	False
Poisson	2.43564356435644	5.65935657400054	32.0283168316831	0	76971	-	2	246	0.439575482808819	False	False
Poisson	3.68316831683168	7.30469806777707	53.3586138613861	0	77026	-	2	372	0.711707395506061	False	False
Poisson	3.52475247524752	6.71504885969707	45.0918811881188	0	77048	-	43	356	0	True	True
Poisson	2.72277227722772	5.54458079908876	30.7423762376238	0	77101	-	3	275	0.290934554456822	False	False
Poisson	2.12871287128713	4.68543139174321	21.9532673267327	0	77133	-	4	215	0.0650122949268821	False	False
Poisson	1.00990099009901	3.23881166326463	10.489900990099	0	77194	-	1	102	0.267883429145487	False	False
Poisson	0.643564356435644	2.5321301641734	6.41168316831683	0	77227	-	1	65	0.136444478208891	False	False
Poisson	1.14851485148515	3.72393914723069	13.8677227722772	0	77243	-	22	116	0	True	True	**
Poisson	3.31683168316832	10.5989911718704	112.338613861386	0	77275	-	7	335	0.0203070156524829	False	False
Poisson	3.21782178217822	10.61471050985	112.672079207921	0	77289	-	19	325	2.74942735245531E-10	False	True
Poisson	2.93069306930693	10.4462983163823	109.125148514852	0	77309	-	7	296	0.0104751743312187	False	False
Poisson	3.0990099009901	10.4838017441146	109.910099009901	0	77323	-	75	313	0	True	True
Poisson	0.544554455445545	1.74656664616754	3.05049504950495	0	77377	-	1	55	0.104003672723407	False	False
Poisson	0.0594059405940594	0.50639475072749	0.256435643564357	0	77481	+	5	6	5.80155923302073E-11	True	True
Poisson	1.57425742574257	9.06459765753944	82.1669306930694	0	77736	+	87	159	0	True	True
Poisson	1.61386138613861	9.0597685368112	82.0794059405941	0	77747	+	3	163	0.0807355355006314	False	False
Poisson	1.66336633663366	9.05679549037382	82.0255445544555	0	77762	+	1	168	0.495292120681791	False	False
Poisson	1.73267326732673	9.0596811081946	82.0778217821782	0	77776	+	26	175	0	False	True
Poisson	0.495049504950495	2.66317014993875	7.09247524752478	0	77800	+	3	50	0.001689838694927	False	False
Poisson	0.445544554455446	2.65132135934048	7.02950495049505	0	77819	+	5	45	7.42736757886053E-06	False	False
Poisson	0.198019801980198	1.26506760278017	1.60039603960396	0	78149	+	12	20	0	True	True	**
Poisson	1.13861386138614	4.46100818867282	19.900594059406	0	78261	+	19	115	0	False	True
Poisson	1.14851485148515	4.45956531203179	19.8877227722772	0	78274	+	36	116	0	True	True
Poisson	1.15841584158416	4.45809975946552	19.8746534653465	0	78292	+	6	117	0.000203315308153318	False	False
Poisson	1.21782178217822	4.45781103322256	19.8720792079208	0	78311	+	14	123	4.70512517836141E-12	False	True
Poisson	0.861386138613861	2.6534117772042	7.04059405940595	0	78357	+	3	87	0.0116363468627276	False	False
Poisson	0.712871287128713	2.30363466575482	5.30673267326732	0	78375	+	6	72	9.98024082565774E-06	False	False
Poisson	0.712871287128713	2.30363466575482	5.30673267326732	0	78381	+	7	72	8.80034148997844E-07	False	False
Poisson	0.712871287128713	2.30363466575482	5.30673267326732	0	78389	+	20	72	0	True	True
Poisson	0.0396039603960396	0.398014876083995	0.158415841584158	0	78551	+	4	4	7.85571052652756E-10	True	True
Poisson	0.158415841584158	0.52407391210261	0.274653465346535	0	78785	-	1	16	0.0112981150897159	False	False
Poisson	0.920792079207921	2.99226726184956	8.95366336633665	0	78837	-	2	93	0.0663238317627828	False	False
Poisson	1.00990099009901	3.00164971142521	9.00990099009903	0	78865	-	2	102	0.0821315683648611	False	False
Poisson	1.33663366336634	3.12498712868636	9.76554455445545	0	78901	-	1	135	0.386099474890158	False	False
Poisson	1.21782178217822	3.11962805602219	9.73207920792079	0	78927	-	4	123	0.00821927589425941	False	False
Poisson	1.12871287128713	3.0484860712709	9.29326732673266	0	78943	-	2	114	0.105433254684821	False	False
Poisson	0.168316831683168	1.03023596259006	1.06138613861386	0	79129	-	9	17	4.32986979603811E-15	True	True
Poisson	0.0297029702970297	0.298511157062996	0.0891089108910887	0	79736	+	3	3	3.16718572479502E-08	True	True
Poisson	0.485148514851485	4.10515252185869	16.8522772277227	0	80208	+	41	49	0	True	True	**
Poisson	0.485148514851485	4.10515252185868	16.8522772277227	0	80240	+	5	49	1.19707342900455E-05	False	False
Poisson	0.0495049504950495	0.259855252929872	0.0675247524752476	0	80340	+	1	5	0.00118566976174539	False	False
Poisson	0.0495049504950495	0.259855252929872	0.0675247524752477	0	80349	+	2	5	1.94845265522048E-05	True	False
Poisson	0.277227722772277	1.73273663250471	3.00237623762376	0	80981	-	17	28	0	True	True
Poisson	0.138613861386139	0.735251017956412	0.54059405940594	0	81247	+	7	14	2.98860935998846E-12	True	True
Poisson	0.148514851485149	0.740082949592292	0.547722772277227	0	81297	+	1	15	0.00999489293970379	False	False
Poisson	0.0297029702970297	0.170613337377501	0.0291089108910891	0	81375	+	1	3	0.000432494444219333	True	False
Poisson	0.0396039603960396	0.241693693720292	0.0584158415841585	0	81921	-	1	4	0.000763835209025454	False	False
Poisson	0.0198019801980198	0.140014143557141	0.0196039603960396	0	82143	+	1	2	0.000193490088021386	True	False
Poisson	1.4950495049505	8.06303139318735	65.0124752475247	0	82706	+	73	151	0	True	True
Poisson	1.4950495049505	8.06303139318735	65.0124752475247	0	82710	+	33	151	0	False	True
Poisson	1.4950495049505	8.06303139318735	65.0124752475247	0	82719	+	2	151	0.189911518378339	False	False
Poisson	0.0594059405940594	0.276469968648236	0.0764356435643566	0	83066	+	2	6	3.34208473987685E-05	True	False
Poisson	0.0891089108910891	0.349256636328935	0.121980198019802	0	83526	-	2	9	0.000110319555785554	False	False
Poisson	0.0891089108910891	0.349256636328935	0.121980198019802	0	83540	-	2	9	0.000110319555785554	True	False
Poisson	0.0396039603960396	0.241693693720292	0.0584158415841585	0	83788	+	2	4	1.00502662317981E-05	True	False
Poisson	0.0198019801980198	0.140014143557141	0.0196039603960396	0	83954	-	1	2	0.000193490088021386	True	False
Poisson	0.0495049504950495	0.409297877437995	0.167524752475248	0	84012	+	4	5	2.37769448574454E-09	True	True
Poisson	0.0792079207920792	0.306044712969582	0.0936633663366335	0	84209	-	2	8	7.8055988933845E-05	True	False
Poisson	0.0792079207920792	0.306044712969581	0.0936633663366333	0	84235	-	1	8	0.00297611795871511	False	False
Poisson	0.0594059405940594	0.341226674755003	0.116435643564357	0	84411	-	1	6	0.00169618282659012	False	False
Poisson	0.099009900990099	0.412430612225851	0.17009900990099	0	84424	-	3	10	3.69965125213145E-06	True	False
Poisson	0.0792079207920792	0.391999191755076	0.153663366336633	0	84464	-	1	8	0.00297611795871511	False	False
Poisson	0.247524752475248	0.740350465577748	0.548118811881188	0	84571	+	2	25	0.00210177613731277	False	False
Poisson	0.247524752475248	0.740350465577748	0.548118811881188	0	84573	+	2	25	0.00210177613731277	False	False
Poisson	0.247524752475248	0.740350465577747	0.548118811881187	0	84586	+	2	25	0.00210177613731277	False	False
Poisson	0.247524752475248	0.740350465577747	0.548118811881187	0	84592	+	6	25	9.0991810752783E-09	True	True
Poisson	0.237623762376238	0.736865182397501	0.542970297029702	0	84603	+	1	24	0.024134531689078	False	False
Poisson	0.0297029702970297	0.170613337377502	0.0291089108910891	0	84757	+	1	3	0.000432494444219333	False	False
Poisson	0.227722772277228	0.823179058514147	0.677623762376238	0	85036	-	2	23	0.00166081670392482	False	False
Poisson	0.0594059405940594	0.276469968648236	0.0764356435643565	0	85069	+	1	6	0.00169618282659012	False	False
Poisson	0.267326732673267	0.847243638027586	0.717821782178219	0	85071	-	4	27	9.11159590111232E-06	False	False
Poisson	0.267326732673267	0.847243638027586	0.71782178217822	0	85085	-	5	27	4.03319984187966E-07	True	True
Poisson	0.0891089108910891	0.349256636328935	0.121980198019802	0	85088	+	2	9	0.000110319555785554	True	False
Poisson	0.128712871287129	0.439621799655878	0.193267326732673	0	85129	+	2	13	0.000322794471973031	False	False
Poisson	0.257425742574257	1.25422059739533	1.57306930693069	0	85160	+	2	26	0.0023469459320492	False	False
Poisson	0.277227722772277	1.25792537045079	1.58237623762376	0	85176	+	2	28	0.00288865284729689	False	False
Poisson	0.247524752475248	1.24423422709761	1.54811881188119	0	85195	+	12	25	0	True	True
Poisson	0.0495049504950495	0.295845825516007	0.0875247524752477	0	85273	+	2	5	1.94845265522048E-05	True	False
Poisson	0.0495049504950495	0.327909671213351	0.107524752475248	0	85327	+	3	5	2.40545773411149E-07	True	True
Poisson	0.316831683168317	0.937344046434466	0.878613861386139	0	85444	+	2	32	0.00418762413582452	False	False
Poisson	0.336633663366337	0.94103376903034	0.885544554455446	0	85465	+	5	34	1.51594524044896E-06	False	False
Poisson	0.326732673267327	0.939243428415543	0.882178217821783	0	85478	+	2	33	0.00455919218928125	False	False
Poisson	0.326732673267327	0.939243428415543	0.882178217821783	0	85482	+	6	33	5.9298387644624E-08	True	True
Poisson	0.287128712871287	0.920180782926552	0.846732673267322	0	85495	+	1	29	0.0341191337679733	False	False
Poisson	0.118811881188119	1.09806310121843	1.20574257425743	0	85557	+	11	12	0	True	True
Poisson	0.0594059405940594	0.237561873128574	0.0564356435643565	0	85612	+	1	6	0.00169618282659012	False	False
Poisson	0.475247524752475	2.4355453574341	5.93188118811881	0	85640	+	1	48	0.0827926693871828	False	False
Poisson	0.0297029702970297	0.221605304293668	0.0491089108910892	0	85647	-	2	3	4.27150295878587E-06	True	False
Poisson	0.534653465346535	2.4477105892472	5.99128712871288	0	85676	+	24	54	0	True	True
Poisson	0.524752475247525	2.44783193624865	5.99188118811881	0	85688	+	3	53	0.0020841647602855	False	False
Poisson	0.504950495049505	2.44795327723483	5.99247524752473	0	85695	+	3	51	0.00181495479762761	False	False
Poisson	0.930693069306931	2.7866016067697	7.76514851485149	0	85750	+	5	94	0.000409335621852303	False	False
Poisson	0.930693069306931	2.7866016067697	7.76514851485149	0	85751	+	4	94	0.00270366776050079	False	False
Poisson	0.99009900990099	2.78386439865504	7.749900990099	0	85765	+	2	100	0.0784892571687619	False	False
Poisson	0.99009900990099	2.78386439865504	7.749900990099	0	85774	+	23	100	0	True	True
Poisson	1	2.78208554864871	7.74	0	85776	+	8	101	1.12520259798465E-06	False	False
Poisson	1	2.78208554864871	7.74	0	85789	+	9	101	1.11425478288574E-07	False	True
Poisson	1.1980198019802	2.99339206246091	8.96039603960398	0	85797	+	3	121	0.033597453106593	False	False
Poisson	11.4653465346535	73.6800603089378	5428.75128712871	0	85803	+	2	1158	0.999179973308655	False	False
Poisson	14.1881188118812	74.1438753871535	5497.31425742574	0	85813	+	1	1433	0.99998953637234	False	False
Poisson	15.5940594059406	74.2829964686161	5517.96356435643	0	85848	+	175	1575	0	False	True
Poisson	15.5544554455446	74.2909786242615	5519.14950495048	0	85869	+	24	1571	0.0165929512056291	False	False
Poisson	15.5643564356436	74.2889515125344	5518.84831683168	0	85870	+	74	1572	0	False	True
Poisson	15.5841584158416	74.2850277413602	5518.26534653465	0	85880	+	5	1574	0.998143142349774	False	False
Poisson	15.7524752475248	74.2567715350721	5514.06811881189	0	85887	+	8	1591	0.974855168629319	False	False
Poisson	15.950495049505	74.2282124582862	5509.82752475248	0	85892	+	1	1611	0.999997995664572	False	False
Poisson	2.77227722772277	8.28719637527532	68.6776237623765	0	85916	+	2	280	0.523911865413835	False	False
Poisson	2.37623762376238	5.72162823879447	32.7370297029703	0	85933	+	10	240	3.94087467725512E-05	False	False
Poisson	0.0495049504950495	0.218001725853828	0.0475247524752476	0	85935	-	1	5	0.00118566976174539	False	False
Poisson	2.63366336633663	5.99286704721075	35.9144554455445	0	85939	+	14	266	1.33438095795135E-07	False	True
Poisson	2.77227722772277	6.00313449477656	36.0376237623762	0	85944	+	14	280	2.53298619745657E-07	False	True
Poisson	0.0495049504950495	0.218001725853828	0.0475247524752475	0	85957	-	1	5	0.00118566976174539	False	False
Poisson	14.2970297029703	39.5015302373099	1560.37089108911	0	85969	+	20	1444	0.0569528966562283	False	False
Poisson	15.4851485148515	39.4435327680942	1555.79227722772	0	85977	+	35	1564	5.9072566801488E-06	False	False
Poisson	15.8415841584158	39.3753051221873	1550.41465346535	0	85980	+	32	1600	0.000109358323443276	False	False
Poisson	32.5940594059406	82.8596618648449	6865.72356435644	0	85991	+	7	3292	0.999999931625337	False	False
Poisson	34.5841584158416	84.4671850278832	7134.70534653465	0	85992	+	2	3493	0.999999999999394	False	False
Poisson	46.2772277227723	95.1827840328156	9059.76237623762	0	86007	+	281	4674	0	False	True
Poisson	46.3069306930693	95.1686652816207	9057.07485148515	0	86008	+	192	4677	0	False	True
Poisson	47.9405940594059	94.5779912857297	8944.99643564356	0	86018	+	54	4842	0.17092893571757	False	False
Poisson	48.1683168316832	94.48905431921	8928.18138613862	0	86019	+	51	4865	0.309078021310157	False	False
Poisson	52.7623762376238	95.4296755223292	9106.82297029703	0	86029	+	22	5329	0.999998583544267	False	False
Poisson	55.6831683168317	94.9553506331338	9016.51861386139	0	86042	+	201	5624	0	False	True
Poisson	76.049504950495	147.930279269501	21883.3675247525	0	86051	+	462	7681	0	False	True
Poisson	76.9207920792079	147.608921354254	21788.3936633663	0	86053	+	46	7769	0.999902495943438	False	False
Poisson	89.6831683168317	164.47917379979	27053.3986138614	0	86065	+	23	9058	1	False	False
Poisson	92.0891089108911	165.331370224159	27334.461980198	0	86071	+	169	9301	2.47357689886485E-13	False	True
Poisson	103.188118811881	172.981947779026	29922.7542574257	0	86077	+	7	10422	1	False	False
Poisson	106.762376237624	172.174048480882	29643.902970297	0	86082	+	16	10783	1	False	False
Poisson	96.0891089108911	169.021365454779	28568.221980198	0	86094	+	430	9705	0	False	True
Poisson	91.3564356435644	165.280826725813	27317.7516831683	0	86104	+	31	9227	0.999999999999766	False	False
Poisson	91.6930693069307	165.209790422617	27294.2748514851	0	86105	+	214	9261	0	False	True
Poisson	94.0594059405941	164.608008418921	27095.7964356436	0	86115	+	830	9500	0	False	True
Poisson	94.5247524752475	164.471492609474	27050.8718811881	0	86116	+	283	9547	0	False	True
Poisson	94.3267326732673	165.744810411119	27471.3421782178	0	86127	+	58	9527	0.999961108639626	False	False
Poisson	96.8811881188119	165.133660234897	27269.1257425742	0	86131	+	161	9785	9.82997905296656E-10	False	True
Poisson	0.0297029702970297	0.221605304293668	0.0491089108910891	0	86136	-	2	3	4.27150295878587E-06	True	False
Poisson	100.732673267327	164.578424533054	27086.0578217822	0	86139	+	565	10174	0	False	True
Poisson	92.2871287128713	129.130115514055	16674.5867326733	0	86151	+	133	9321	2.73063025734155E-05	False	False
Poisson	100.326732673267	143.504711345021	20593.6021782178	0	86159	+	131	10133	0.00141867419215513	False	False
Poisson	109.772277227723	151.034756343573	22811.4976237624	0	86171	+	173	11087	9.69229918545977E-09	False	True
Poisson	114.70297029703	165.743147342776	27470.7908910891	0	86175	+	266	11585	0	False	True
Poisson	242.168316831683	585.141402898597	342390.461386139	0	86186	+	14	24459	1	False	False
Poisson	243.49504950495	584.816511801135	342010.352475248	0	86187	+	79	24593	1	False	False
Poisson	251.732673267327	588.993037158999	346912.797821782	0	86197	+	255	25425	0.402322524226641	False	False
Poisson	253.811881188119	588.608489793875	346459.954257426	0	86199	+	480	25635	0	False	True
Poisson	258.405940594059	587.55646840483	345222.603564356	0	86208	+	561	26099	0	False	True
Poisson	267.663366336634	586.721693432716	344242.345544554	0	86216	+	785	27034	0	False	True
Poisson	269.49504950495	586.132964842661	343551.852475247	0	86219	+	30	27219	1	False	False
Poisson	271.80198019802	585.150903952168	342401.580396039	0	86231	+	2480	27452	0	False	True
Poisson	264.60396039604	587.481728723675	345134.781584158	0	86247	+	1084	26725	0	False	True
Poisson	278.455445544554	605.550056143214	366690.87049505	0	86252	+	42	28124	1	False	False
Poisson	261.960396039604	604.839861794708	365831.258415842	0	86263	+	251	26458	0.739010084726013	False	False
Poisson	259.712871287129	605.332575311021	366427.526732673	0	86264	+	568	26231	0	False	True
Poisson	243.079207920792	605.660394663021	366824.513663366	0	86274	+	108	24551	1	False	False
Poisson	232.009900990099	604.253299453954	365122.04990099	0	86278	+	162	23433	0.999999260448399	False	False
Poisson	90.2376237623762	213.398366840745	45538.862970297	0	86290	+	63	9114	0.998440411523552	False	False
Poisson	64.7821782178218	187.987478517075	35339.2920792079	0	86309	+	23	6543	0.999999997997412	False	False
Poisson	64.6732673267327	188.019791985359	35351.4421782178	0	86310	+	30	6532	0.999998820171198	False	False
Poisson	0.0792079207920792	0.391999191755077	0.153663366336633	0	86318	-	3	8	1.53950128289893E-06	True	False
Poisson	53.1980198019802	180.016611444721	32405.9803960396	0	86320	+	12	5373	0.999999999989162	False	False
Poisson	47.7920792079208	178.9782286666	32033.2063366337	0	86325	+	48	4827	0.449763755827365	False	False
Poisson	44.8514851485149	178.939117363343	32019.2077227723	0	86334	+	2	4530	1	False	False
Poisson	44.8811881188119	178.853587446756	31988.6057425743	0	86339	+	18	4533	0.999995510757949	False	False
Poisson	19.7623762376238	35.0320277788345	1227.24297029703	0	86352	+	13	1996	0.927155621321006	False	False
Poisson	17.3960396039604	32.4203884023374	1051.08158415842	0	86355	+	26	1757	0.0196005042202517	False	False
Poisson	9.89108910891089	17.9119518702452	320.83801980198	0	86366	+	72	999	0	False	True
Poisson	9.5049504950495	17.9970129534744	323.892475247524	0	86370	+	95	960	0	True	True
Poisson	8.67326732673267	17.6969539248375	313.182178217822	0	86377	+	7	876	0.636477151918258	False	False
Poisson	0.0792079207920792	0.271409959906842	0.0736633663366337	0	86379	-	1	8	0.00297611795871511	False	False
Poisson	8.26732673267327	17.8179073345379	317.477821782178	0	86385	+	69	835	0	False	True
Poisson	8.1980198019802	17.8398541484958	318.260396039603	0	86389	+	32	828	5.91531268412382E-11	False	True
Poisson	7.65346534653465	17.9256440015774	321.328712871287	0	86403	+	4	773	0.878734047713408	False	False
Poisson	7.64356435643564	17.9296314286802	321.471683168316	0	86404	+	3	772	0.94620292849221	False	False
Poisson	0.0693069306930693	0.255242071084461	0.0651485148514853	0	86412	-	1	7	0.00229358611271813	False	False
Poisson	0.0396039603960396	0.195999595877538	0.0384158415841583	0	86477	-	1	4	0.000763835209025454	False	False
Poisson	0.118811881188119	0.475123746257147	0.225742574257426	0	86582	+	1	12	0.00652321020052493	False	False
Poisson	0.158415841584158	0.504632009831456	0.254653465346535	0	86603	+	1	16	0.0112981150897159	False	False
Poisson	0.277227722772277	0.749917487210268	0.562376237623762	0	86630	+	3	28	0.000197364369447617	False	False
Poisson	0.267326732673267	0.746874676353548	0.557821782178217	0	86634	+	1	27	0.0299590439022792	False	False
Poisson	0.227722772277228	0.733228315312658	0.537623762376239	0	86657	+	4	23	4.22339520700366E-06	True	False
Poisson	34.4455445544554	69.9225965260909	4889.1695049505	0	86692	-	9	3479	0.999999723948725	False	False
Poisson	47.6930693069307	87.1016351826138	7586.69485148515	0	86712	-	26	4817	0.999559902087886	False	False
Poisson	59.6336633663366	92.5385025567495	8563.37445544554	0	86729	-	74	6023	0.0305164679077587	False	False
Poisson	67.7920792079208	94.7729198486238	8981.90633663367	0	86763	-	128	6847	2.51171305976072E-11	False	True
Poisson	68.8613861386139	94.7002671277088	8968.14059405941	0	86775	-	78	6955	0.123929940548178	False	False
Poisson	65.8613861386139	88.31319603581	7799.22059405941	0	86795	-	29	6652	0.999999728258261	False	False
Poisson	153.534653465347	259.798674529199	67495.3512871287	0	86823	-	33	15507	1	False	False
Poisson	154.247524752475	266.478757350022	71010.9281188119	0	86842	-	402	15579	0	False	True
Poisson	151.009900990099	268.084109751007	71869.0899009901	0	86853	-	720	15252	0	False	True
Poisson	142.336633663366	270.371310505672	73100.6455445545	0	86871	-	969	14376	0	False	True
Poisson	0.0891089108910891	0.376802598212648	0.141980198019802	0	86876	+	2	9	0.000110319555785554	True	False
Poisson	138.267326732673	271.538464718688	73733.1378217821	0	86882	-	664	13965	0	False	True
Poisson	0.108910891089109	0.397517046150474	0.158019801980198	0	86909	+	2	11	0.000198465630559252	False	False
Poisson	43.5544554455446	123.882482639599	15346.8695049505	0	86918	-	26	4399	0.997118410567698	False	False
Poisson	0.099009900990099	0.387426134767635	0.15009900990099	0	86922	+	1	10	0.00458965172932846	False	False
Poisson	24.9405940594059	73.7640592405513	5441.13643564356	0	86932	-	31	2519	0.0979077794790123	False	False
Poisson	18.1287128712871	36.3586752691394	1321.95326732673	0	86943	-	283	1831	0	True	True
Poisson	18	36.4249914207265	1326.78	0	86967	-	163	1818	0	False	True
Poisson	16.950495049505	36.6994213135913	1346.84752475248	0	86982	-	6	1712	0.997867750141006	False	False
Poisson	0.178217821782178	0.638686771492261	0.407920792079208	0	87015	+	2	18	0.00082587454247407	False	False
Poisson	0.178217821782178	0.638686771492261	0.407920792079208	0	87032	+	3	18	3.64636274516883E-05	False	False
Poisson	0.178217821782178	0.638686771492261	0.407920792079208	0	87043	+	2	18	0.00082587454247407	False	False
Poisson	0.178217821782178	0.638686771492261	0.407920792079208	0	87055	+	4	18	1.29185401009924E-06	True	False
Poisson	0.188118811881188	0.643628328884437	0.414257425742573	0	87060	+	2	19	0.000964189493203982	False	False
Poisson	5.43564356435644	21.618240373159	467.348316831682	0	87083	-	22	549	1.76897999581982E-08	False	True
Poisson	5.13861386138614	21.6014025947253	466.620594059404	0	87109	-	42	519	0	False	True
Poisson	0.0792079207920792	0.391999191755077	0.153663366336633	0	87138	+	3	8	1.53950128289893E-06	True	False
Poisson	2.00990099009901	5.79222763624661	33.549900990099	0	87184	-	33	203	0	True	True
Poisson	2.12871287128713	5.82350988036706	33.9132673267328	0	87197	-	32	215	0	False	True
Poisson	0.0891089108910891	0.319343385746131	0.101980198019802	0	87250	+	2	9	0.000110319555785554	True	False
Poisson	0.168316831683168	0.425894515829755	0.181386138613862	0	87285	+	1	17	0.0126717526408349	False	False
Poisson	0.148514851485149	0.384347202770135	0.147722772277228	0	87307	+	1	15	0.00999489293970379	False	False
Poisson	0.138613861386139	0.374958743605134	0.14059405940594	0	87334	+	2	14	0.000400199897432119	True	False
Poisson	0.108910891089109	0.34354010243376	0.118019801980198	0	87346	-	1	11	0.00551726033966904	False	False
Poisson	0.98019801980198	3.37632995431371	11.399603960396	0	87474	-	4	99	0.00336523242863751	False	False
Poisson	0.0396039603960396	0.195999595877538	0.0384158415841583	0	87477	+	1	4	0.000763835209025454	False	False
Poisson	1.92079207920792	5.65806180297959	32.0136633663366	0	87837	-	2	194	0.301895761859128	False	False
Poisson	28.7722772277228	117.537558353755	13815.0776237624	0	87876	-	20	2906	0.944497681848966	False	False
Poisson	29.8811881188119	117.308847673883	13761.3657425743	0	87893	-	3	3018	0.999999999481094	False	False
Poisson	41.6534653465347	140.235761176924	19666.0687128713	0	87912	-	68	4207	6.51306761952908E-05	False	False
Poisson	41.1881188118812	140.358021706726	19700.3742574257	0	87935	-	9	4160	0.999999998454763	False	False
Poisson	40.8316831683168	140.455620699702	19727.7813861386	0	87952	-	750	4124	0	False	True
Poisson	0.0198019801980198	0.199007438041998	0.0396039603960395	0	88008	-	2	2	1.27505199098987E-06	True	False
Poisson	0.158415841584158	0.560939805457355	0.314653465346535	0	88223	-	1	16	0.0112981150897159	False	False
Poisson	0.217821782178218	2.18908181846198	4.79207920792079	0	91180	-	22	22	0	True	True
Poisson	0.0198019801980198	0.199007438041998	0.0396039603960395	0	92469	+	2	2	1.27505199098987E-06	True	False
Poisson	0.148514851485149	0.433269860799511	0.187722772277228	0	92628	+	3	15	1.8005192310766E-05	True	False
Poisson	0.138613861386139	0.424963597742137	0.180594059405941	0	92639	+	1	14	0.00876362347892723	False	False
Poisson	0.138613861386139	0.424963597742137	0.180594059405941	0	92654	+	1	14	0.00876362347892723	False	False
Poisson	0.128712871287129	0.416253920981742	0.173267326732674	0	92665	+	1	13	0.00760586761652782	False	False
Poisson	2	3.65513337649941	13.36	0	92992	-	6	202	0.00453380552624882	False	False
Poisson	2.58415841584158	4.16717488649726	17.3653465346535	0	93013	-	3	261	0.260555930100604	False	False
Poisson	2.58415841584158	4.16717488649726	17.3653465346535	0	93026	-	10	261	8.22388253369777E-05	False	False
Poisson	2.40594059405941	4.14047875932671	17.1435643564356	0	93044	-	4	243	0.0966150654689908	False	False
Poisson	2.12871287128713	3.98161617019178	15.8532673267327	0	93057	-	18	215	1.87594384470913E-12	False	True
Poisson	0.95049504950495	2.76541583717083	7.64752475247523	0	93089	-	1	96	0.246036889779613	False	False
Poisson	0.198019801980198	0.883400271453412	0.780396039603963	0	93109	-	1	20	0.0172001325694933	False	False
Poisson	0.247524752475248	1.306950194874	1.70811881188119	0	93169	-	1	25	0.0260188827797249	False	False
Poisson	0.247524752475248	1.306950194874	1.70811881188119	0	93207	-	11	25	1.11022302462516E-16	True	True
Poisson	0.0495049504950495	0.409297877437995	0.167524752475248	0	93497	+	4	5	2.37769448574454E-09	True	True
Poisson	0.118811881188119	0.738743916562043	0.545742574257426	0	93728	-	7	12	8.861800182558E-13	True	True
Poisson	0.514851485148515	2.62912099906466	6.91227722772277	0	93870	-	1	52	0.0947409024280131	False	False
Poisson	0.495049504950495	2.62915865773155	6.91247524752477	0	93889	-	1	50	0.0887064314741153	False	False
Poisson	0.0297029702970297	0.221605304293668	0.0491089108910892	0	95679	-	2	3	4.27150295878587E-06	True	False
Poisson	0.0594059405940594	0.50639475072749	0.256435643564357	0	95795	-	5	6	5.80155923302073E-11	True	True
Poisson	0.0693069306930693	0.514925737219927	0.265148514851485	0	96542	+	5	7	1.45058742795356E-10	True	True
Poisson	0.0495049504950495	0.218001725853828	0.0475247524752476	0	98368	+	1	5	0.00118566976174539	False	False
Poisson	0.0198019801980198	0.140014143557141	0.0196039603960396	0	99124	+	1	2	0.000193490088021386	True	False
Poisson	0.0792079207920792	0.391999191755077	0.153663366336633	0	99446	+	1	8	0.00297611795871511	False	False
Poisson	0.0792079207920792	0.391999191755077	0.153663366336633	0	99460	+	3	8	1.53950128289893E-06	True	False
Poisson	0.405940594059406	2.56194542417196	6.56356435643564	0	99472	+	2	41	0.00824869126847783	False	False
Poisson	0.396039603960396	2.54982041689525	6.50158415841585	0	99514	+	24	40	0	True	True
Poisson	0.376237623762376	2.54500092396257	6.47702970297033	0	99529	+	1	38	0.0552965473663822	False	False
Poisson	3.26732673267327	12.3481910327861	152.477821782178	0	99534	-	24	330	2.00950367457153E-14	False	True
Poisson	0.376237623762376	2.54500092396257	6.47702970297033	0	99546	+	1	38	0.0552965473663822	False	False
Poisson	7.34653465346535	17.0788967111839	291.688712871287	0	99580	-	1	742	0.994617962248514	False	False
Poisson	0.0396039603960396	0.241693693720292	0.0584158415841585	0	99627	+	2	4	1.00502662317981E-05	True	False
Poisson	5.15841584158416	12.9427452059193	167.514653465346	0	99635	-	20	521	1.34460353184984E-07	False	True
Poisson	2.13861386138614	5.79142418230661	33.5405940594058	0	99671	-	2	216	0.360784282338254	False	False
Poisson	2.77227722772277	6.62703732918234	43.9176237623762	0	99731	-	2	280	0.523911865413835	False	False
Poisson	3.43564356435644	7.33950385459965	53.8683168316832	0	99744	-	46	347	0	True	True
Poisson	12.8415841584158	25.9467657611762	673.234653465346	0	99774	-	7	1297	0.941347519313143	False	False
Poisson	135.534653465347	567.704281547294	322288.151287129	0	99791	-	7	13689	1	False	False
Poisson	134.910891089109	567.834660777412	322436.201980198	0	99804	-	7	13626	1	False	False
Poisson	134.485148514851	567.934091490577	322549.132277227	0	99824	-	163	13583	0.00748391439937257	False	False
Poisson	133.089108910891	568.236783374852	322893.041980199	0	99836	-	2035	13442	0	False	True
Poisson	1.56435643564356	6.54127792038247	42.7883168316832	0	99916	-	9	158	5.88681713586947E-06	False	False
Poisson	1.47524752475248	6.53084077191588	42.6518811881188	0	99946	-	6	149	0.000841803964147236	False	False
Poisson	0.0198019801980198	0.199007438041998	0.0396039603960395	0	99955	+	2	2	1.27505199098987E-06	True	False
Poisson	1.81188118811881	6.58591356045178	43.3742574257426	0	99962	-	1	183	0.54068887522817	False	False
Poisson	0.900990099009901	2.62870671812224	6.910099009901	0	100011	-	2	91	0.063020063323304	False	False
Poisson	1.54455445544554	3.52852590319314	12.450495049505	0	100176	-	14	156	1.22620025244657E-10	False	True
Poisson	1.56435643564356	3.52254408512983	12.4083168316832	0	100192	-	3	158	0.0739778276333548	False	False
Poisson	1.57425742574257	3.51950716621934	12.3869306930693	0	100204	-	12	159	1.36574349607343E-08	False	True
Poisson	1.59405940594059	3.51334091093302	12.3435643564357	0	100218	-	13	161	1.78149528462512E-09	False	True
Poisson	1.30693069306931	3.28555193006419	10.7948514851485	0	100254	-	1	132	0.375630386313505	False	False
Poisson	0.108910891089109	0.397517046150474	0.158019801980198	0	100426	-	1	11	0.00551726033966904	False	False
Poisson	0.0594059405940594	0.276469968648236	0.0764356435643564	0	100667	+	1	6	0.00169618282659012	False	False
Poisson	0.0594059405940594	0.276469968648236	0.0764356435643566	0	100705	+	2	6	3.34208473987685E-05	True	False
Poisson	0.0297029702970297	0.221605304293668	0.0491089108910892	0	101412	+	2	3	4.27150295878587E-06	True	False
Poisson	0.118811881188119	0.908703787962517	0.825742574257426	0	101519	+	9	12	1.11022302462516E-16	True	True
Poisson	0.0495049504950495	0.327909671213351	0.107524752475248	0	101718	-	1	5	0.00118566976174539	False	False
Poisson	0.0198019801980198	0.140014143557141	0.0196039603960396	0	103014	+	1	2	0.000193490088021386	True	False
Poisson	0.0594059405940594	0.276469968648236	0.0764356435643566	0	103107	+	2	6	3.34208473987685E-05	True	False
Poisson	12.029702970297	29.7806834862951	886.889108910891	0	103173	-	3	1215	0.997760187898278	False	False
Poisson	12.029702970297	29.7806834862951	886.889108910891	0	103185	-	48	1215	1.11022302462516E-15	True	True
Poisson	12.019801980198	29.7842173635702	887.099603960398	0	103199	-	106	1214	0	False	True
Poisson	0.633663366336634	1.82056459526834	3.31445544554456	0	103281	-	8	64	2.57052299446059E-08	False	True
Poisson	0.613861386138614	1.83831606112607	3.37940594059407	0	103317	-	1	62	0.126486506736085	False	False
Poisson	0.0594059405940594	0.237561873128574	0.0564356435643566	0	103381	+	1	6	0.00169618282659012	False	False
Poisson	0.217821782178218	1.34613491445724	1.81207920792079	0	103469	+	13	22	0	True	True	*
Poisson	0.217821782178218	1.34613491445724	1.81207920792079	0	103472	+	3	22	7.88484444668169E-05	False	False
Poisson	0.108910891089109	0.527275831022244	0.278019801980198	0	103559	+	4	11	1.16630076596458E-07	True	True	*
Poisson	0.148514851485149	0.497717562757461	0.247722772277228	0	103636	+	2	15	0.000488613104923652	False	False
Poisson	0.148514851485149	0.497717562757461	0.247722772277228	0	103639	+	1	15	0.00999489293970379	False	False
Poisson	0.0792079207920792	0.503650043518944	0.253663366336634	0	103640	-	4	8	2.43233095886808E-08	True	True	*
Poisson	0.158415841584158	0.504632009831456	0.254653465346535	0	103648	+	2	16	0.000588642188935951	False	False
Poisson	0.158415841584158	0.504632009831456	0.254653465346535	0	103663	+	3	16	2.31254681026805E-05	True	False
Poisson	0.0297029702970297	0.170613337377502	0.0291089108910891	0	103799	-	1	3	0.000432494444219333	False	False
Poisson	0.475247524752475	1.36816709071619	1.87188118811881	0	103828	+	4	48	0.000136276037277061	False	False
Poisson	0.485148514851485	1.37560067887551	1.89227722772277	0	103846	+	5	49	1.19707342900455E-05	False	False
Poisson	0.485148514851485	1.37560067887551	1.89227722772277	0	103857	+	9	49	1.2817413796995E-10	True	True	*
Poisson	0.356435643564356	1.30831310026187	1.71168316831683	0	103894	+	2	36	0.00579093456654245	False	False
Poisson	0.118811881188119	0.908703787962517	0.825742574257426	0	104012	+	9	12	1.11022302462516E-16	True	True	*
Poisson	0.118811881188119	0.908703787962517	0.825742574257426	0	104019	+	1	12	0.00652321020052493	False	False
Poisson	0.0198019801980198	0.199007438041998	0.0396039603960395	0	104106	+	2	2	1.27505199098987E-06	True	False
Poisson	0.0594059405940594	0.276469968648236	0.0764356435643566	0	104166	+	2	6	3.34208473987685E-05	True	False
Poisson	0.0693069306930693	0.324266117334952	0.105148514851485	0	104240	+	2	7	5.26797008884028E-05	True	False
Poisson	0.306930693069307	0.868821894952305	0.754851485148515	0	104287	+	1	31	0.0384890132333428	False	False
Poisson	0.386138613861386	1.20805874881732	1.45940594059406	0	104296	+	2	39	0.00720352843934047	False	False
Poisson	0.386138613861386	1.20805874881732	1.45940594059406	0	104321	+	6	39	1.81316634817463E-07	False	True
Poisson	0.0396039603960396	0.241693693720292	0.0584158415841585	0	104328	-	2	4	1.00502662317981E-05	True	False
Poisson	0.376237623762376	1.20707485392178	1.45702970297029	0	104333	+	4	38	4.598198708472E-05	False	False
Poisson	0.366336633663366	1.20600806197328	1.45445544554456	0	104338	+	1	37	0.0527606434912719	False	False
Poisson	0.356435643564356	1.2048581527785	1.45168316831683	0	104345	+	9	36	6.59960974758178E-12	True	True
Poisson	0.0594059405940594	0.341226674755003	0.116435643564357	0	104399	+	3	6	4.9486761277695E-07	True	False
Poisson	2.7029702970297	16.6195935897695	276.210891089109	0	104526	-	1	273	0.751878073980678	False	False
Poisson	2.72277227722772	16.6169304096041	276.122376237624	0	104537	-	6	275	0.0214044578569651	False	False
Poisson	2.72277227722772	16.6169304096041	276.122376237624	0	104550	-	165	275	0	True	True
Poisson	2.72277227722772	16.6169304096041	276.122376237624	0	104561	-	17	275	8.09027955739339E-10	False	True
Poisson	2.72277227722772	16.6169304096041	276.122376237624	0	104575	-	5	275	0.0585794125908526	False	False
Poisson	0.0594059405940594	0.310540888715732	0.0964356435643566	0	104690	+	2	6	3.34208473987685E-05	True	False
Poisson	0.0594059405940594	0.310540888715732	0.0964356435643566	0	104703	+	2	6	3.34208473987685E-05	False	False
Poisson	0.0594059405940594	0.420042430671422	0.176435643564357	0	104850	+	4	6	5.86791293333278E-09	True	True
Poisson	0.0297029702970297	0.221605304293668	0.0491089108910892	0	104909	+	2	3	4.27150295878587E-06	True	False
Poisson	0.158415841584158	0.441195495609979	0.194653465346535	0	105356	-	1	16	0.0112981150897159	False	False
Poisson	0.0495049504950495	0.218001725853828	0.0475247524752477	0	105477	-	1	5	0.00118566976174539	False	False
Poisson	0.0297029702970297	0.170613337377502	0.0291089108910891	0	105570	+	1	3	0.000432494444219333	True	False
Poisson	0.0198019801980198	0.140014143557141	0.0196039603960396	0	106110	+	1	2	0.000193490088021386	True	False
Poisson	0.0198019801980198	0.199007438041998	0.0396039603960395	0	106659	+	2	2	1.27505199098987E-06	True	False
Poisson	0.386138613861386	2.83890928713724	8.05940594059408	0	107510	+	26	39	0	True	True
Poisson	0.0198019801980198	0.140014143557141	0.0196039603960396	0	107973	-	1	2	0.000193490088021386	False	False
Poisson	0.099009900990099	0.640389732819781	0.410099009900991	0	108087	+	5	10	1.20203014208897E-09	True	True
Poisson	0.752475247524752	5.28470612351162	27.9281188118813	0	108431	+	53	76	0	True	True
Poisson	0.742574257425743	5.28517448216525	27.9330693069307	0	108442	+	1	75	0.170731074701806	False	False
Poisson	0.742574257425743	5.28517448216525	27.9330693069307	0	108446	+	2	75	0.0395250186486346	False	False
Poisson	0.742574257425743	5.28517448216525	27.9330693069307	0	108456	+	1	75	0.170731074701806	False	False
Poisson	0.0594059405940594	0.237561873128573	0.0564356435643565	0	108639	+	1	6	0.00169618282659012	True	False
Poisson	0.0594059405940594	0.237561873128574	0.0564356435643566	0	108666	+	1	6	0.00169618282659012	False	False
Poisson	0.0396039603960396	0.241693693720292	0.0584158415841586	0	108769	+	2	4	1.00502662317981E-05	True	False
Poisson	0.178217821782178	0.909901528781665	0.827920792079211	0	108838	+	5	18	3.82066398518788E-08	False	True
Poisson	0.178217821782178	0.909901528781665	0.827920792079211	0	108842	+	7	18	2.15455431273881E-11	True	True
Poisson	0.178217821782178	0.909901528781665	0.827920792079212	0	108851	+	3	18	3.64636274516883E-05	False	False
Poisson	0.118811881188119	0.652489520419621	0.425742574257426	0	109259	+	5	12	3.52895357380589E-09	True	True	*
Poisson	0.099009900990099	0.714212160286417	0.510099009900991	0	109386	+	7	10	2.09721129351692E-13	True	True
Poisson	0.0495049504950495	0.409297877437995	0.167524752475248	0	109590	+	4	5	2.37769448574454E-09	True	True
Poisson	0.0594059405940594	0.310540888715732	0.0964356435643566	0	109891	+	2	6	3.34208473987685E-05	True	False
Poisson	0.0594059405940594	0.310540888715732	0.0964356435643566	0	109903	+	1	6	0.00169618282659012	False	False
Poisson	0.168316831683168	0.58428258455465	0.341386138613861	0	110191	+	1	17	0.0126717526408349	False	False
Poisson	0.188118811881188	0.595195283703234	0.354257425742574	0	110224	+	3	19	4.49123348031932E-05	True	False
Poisson	0.188118811881188	0.595195283703234	0.354257425742573	0	110235	+	3	19	4.49123348031932E-05	False	False
Poisson	0.118811881188119	0.430978623898478	0.185742574257426	0	110342	+	3	12	7.55146250086547E-06	True	False
Poisson	0.128712871287129	0.439621799655879	0.193267326732674	0	110367	+	2	13	0.000322794471973031	False	False
Poisson	1.00990099009901	3.77225409935479	14.229900990099	0	110384	+	1	102	0.267883429145487	False	False
Poisson	1.01980198019802	3.77088901459537	14.219603960396	0	110387	+	1	103	0.271525387672022	False	False
Poisson	2.12871287128713	5.19550453052759	26.9932673267327	0	110428	+	29	215	0	True	True
Poisson	4.78217821782178	18.3878242108174	338.112079207921	0	110447	+	2	483	0.855762351629407	False	False
Poisson	5.13861386138614	18.5251341171773	343.180594059406	0	110449	+	26	519	1.02685637770605E-11	False	True
Poisson	5.76237623762376	18.4835865106594	341.64297029703	0	110461	+	3	582	0.826299212229201	False	False
Poisson	5.72277227722772	18.4516225909166	340.462376237623	0	110472	+	25	578	5.11861775187583E-10	False	True
Poisson	5.56435643564356	18.3054176907189	335.088316831683	0	110479	+	3	562	0.805487726109417	False	False
Poisson	4.88118811881188	18.3140859060522	335.405742574258	0	110498	+	28	493	9.49240686054509E-14	False	True
Poisson	4.48514851485149	18.2168130370744	331.852277227722	0	110509	+	5	453	0.294534647735177	False	False
Poisson	4.47524752475248	18.2189978096524	331.931881188119	0	110510	+	9	452	0.0165264159358197	False	False
Poisson	4.06930693069307	18.1313305776176	328.745148514852	0	110524	+	11	411	0.00105695925661098	False	False
Poisson	1.18811881188119	2.88344540883689	8.31425742574256	0	110554	+	1	120	0.333074295752035	False	False
Poisson	0.811881188118812	2.74121458951002	7.51425742574259	0	110581	+	21	82	0	True	True
Poisson	0.801980198019802	2.74233404960153	7.52039603960394	0	110597	+	7	81	2.08749674168729E-06	False	False
Poisson	0.782178217821782	2.74446337339757	7.53207920792079	0	110609	+	3	79	0.00841316199668229	False	False
Poisson	0.782178217821782	2.74446337339757	7.53207920792079	0	110611	+	15	79	4.44089209850063E-16	False	True
Poisson	3.99009900990099	10.5399194014992	111.089900990099	0	110713	+	2	403	0.760442356866945	False	False
Poisson	4.1980198019802	10.513819288898	110.540396039604	0	110723	+	2	424	0.789499974174729	False	False
Poisson	5.40594059405941	11.8069286589035	139.403564356436	0	110740	+	37	546	0	False	True
Poisson	5.44554455445545	11.791925413201	139.049504950495	0	110742	+	4	550	0.633934056832245	False	False
Poisson	16.4356435643564	62.3934957894786	3892.94831683168	0	110751	+	74	1660	0	False	True
Poisson	18	62.4535027040117	3900.44	0	110756	+	7	1818	0.997106534909054	False	False
Poisson	19.9108910891089	63.3301032700723	4010.70198019802	0	110762	+	17	2011	0.696158356509823	False	False
Poisson	21.3663366336634	63.0865631925337	3979.91445544554	0	110785	+	9	2158	0.99778276743011	False	False
Poisson	21.1188118811881	63.3241323870628	4009.94574257426	0	110807	+	132	2133	0	False	True
Poisson	21.5445544554455	63.5843573141186	4042.9704950495	0	110809	+	23	2176	0.326101833600689	False	False
Poisson	22.3564356435644	63.7761058952984	4067.39168316832	0	110820	+	35	2258	0.004787557417541	False	False
Poisson	27.5742574257426	65.6393702795286	4308.52693069307	0	110832	+	3	2785	0.999999995868996	False	False
Poisson	29.2673267326733	67.8761948092421	4607.17782178218	0	110840	+	86	2956	0	False	True
Poisson	20.0990099009901	34.2398904643385	1172.3700990099	0	110852	+	3	2030	0.999997057241405	False	False
Poisson	17.2871287128713	32.2894213740858	1042.60673267327	0	110858	+	79	1746	0	False	True
Poisson	16.5742574257426	32.6812932836672	1068.06693069307	0	110870	+	60	1674	0	False	True
Poisson	16.039603960396	32.7209170996411	1070.65841584158	0	110875	+	182	1620	0	False	True
Poisson	0.0594059405940594	0.597022314125992	0.356435643564355	0	110884	+	6	6	4.91828799908944E-13	True	True
Poisson	15.2277227722772	31.9013733836394	1017.69762376238	0	110901	+	8	1538	0.966753008705266	False	False
Poisson	15.2574257425743	31.8884472702408	1016.87306930693	0	110902	+	10	1541	0.893521680808683	False	False
Poisson	14.3762376237624	31.3160826046773	980.69702970297	0	110915	+	50	1452	5.56221735337203E-14	False	True
Poisson	14.5049504950495	31.3163292109328	980.712475247524	0	110916	+	2	1465	0.999939424976925	False	False
Poisson	8.97029702970297	24.072164607922	579.469108910891	0	110930	+	46	906	0	False	True
Poisson	12.4752475247525	35.8646327346053	1286.27188118812	0	110942	+	6	1260	0.964940723839734	False	False
Poisson	19.1881188118812	42.9403569783222	1843.87425742574	0	110966	+	21	1938	0.289378812970232	False	False
Poisson	28.3366336633663	55.7315489158022	3106.00554455446	0	110986	+	298	2862	0	False	True
Poisson	28.3663366336634	55.7364732957293	3106.55445544554	0	110989	+	3	2865	0.999999997969528	False	False
Poisson	30.6336633663366	55.6799286587685	3100.25445544554	0	111004	+	80	3094	3.28626015289046E-14	False	True
Poisson	41.6930693069307	59.0507819718346	3486.99485148515	0	111043	+	82	4211	1.13594823547558E-08	False	True
Poisson	39.8019801980198	57.4988729979954	3306.1203960396	0	111046	+	54	4020	0.0128799650314054	False	False
Poisson	39.9306930693069	57.991423059922	3363.00514851485	0	111061	+	164	4033	0	False	True
Poisson	49.3564356435644	92.9019466059152	8630.77168316831	0	111072	+	23	4985	0.999977140043383	False	False
Poisson	49.5247524752475	90.3863478695102	8169.69188118812	0	111086	+	289	5002	0	False	True
Poisson	0.247524752475248	1.34466308489569	1.80811881188119	0	111094	-	13	25	0	True	True
Poisson	50.5940594059406	90.5402869686	8197.54356435644	0	111101	+	117	5110	4.44089209850063E-16	False	True
Poisson	0.247524752475248	1.34466308489569	1.8081188118812	0	111111	-	1	25	0.0260188827797249	False	False
Poisson	47.9207920792079	90.0867008129742	8115.61366336633	0	111117	+	124	4840	0	False	True
Poisson	0.237623762376238	1.34274729455311	1.80297029702971	0	111127	-	1	24	0.024134531689078	False	False
Poisson	50.049504950495	91.0422293485418	8288.68752475248	0	111129	+	267	5055	0	False	True
Poisson	71.9405940594059	194.77139532191	37935.8964356436	0	111142	+	103	7266	0.226162370397853	False	False
Poisson	74.9108910891089	195.816500786318	38344.101980198	0	111153	+	28	7566	0.999999999534582	False	False
Poisson	78.4752475247525	195.396908576334	38179.9518811881	0	111160	+	14	7926	1	False	False
Poisson	82.4257425742574	195.389065535134	38176.8869306931	0	111165	+	110	8325	0.05621503164297	False	False
Poisson	392.90099009901	1980.75847848722	3923404.15009901	0	111181	+	1673	39683	0	False	True
Poisson	618.465346534653	2155.85968729116	4647730.99128713	0	111192	+	25	62465	1	False	False
Poisson	626.009900990099	2154.63626858479	4642457.44990099	0	111194	+	8	63227	1	False	False
Poisson	670.663366336634	2151.81821851767	4630321.64554455	0	111203	+	277	67737	1	False	False
Poisson	698.356435643564	2146.03884673208	4605482.73168317	0	111214	+	82	70534	1	False	False
Poisson	0.128712871287129	0.503256720504231	0.253267326732673	0	111216	-	3	13	1.03193865630402E-05	False	False
Poisson	702.930693069307	2144.7914222946	4600130.24514851	0	111231	+	13975	70996	0	True	True	***
Poisson	350.079207920792	1716.56174187338	2946584.21366337	0	111231	+	13315	35358	0	True	True	***
Poisson	271.910891089109	585.109666626862	342353.321980198	0	111231	+	4171	27463	0	True	True	***
Poisson	41.4851485148515	140.284611690762	19679.7722772278	0	111231	-	995	4190	0	True	True	***
Poisson	92.7722772277228	352.362906140477	124159.617623762	0	111231	+	3095	9370	0	True	True	***
Poisson	155.841584158416	330.864163446973	109471.094653465	0	111231	+	2336	15740	0	True	True	***
Poisson	73.7920792079208	188.808014492589	35648.4663366337	0	111231	+	1746	7453	0	True	True	***
Poisson	97.7326732673267	168.953478276661	28545.2778217822	0	111231	+	1148	9871	0	True	True	***
Poisson	49.9405940594059	132.849751357101	17649.0564356436	0	111231	+	930	5044	0	True	True	***
Poisson	25.6237623762376	79.5870405889236	6334.09702970298	0	111231	+	775	2588	0	True	True	***
Poisson	47.8811881188119	90.1057475557151	8119.04574257426	0	111231	+	761	4836	0	True	True	***
Poisson	48.9207920792079	99.6621977650821	9932.55366336634	0	111231	+	721	4941	0	True	True	***
Poisson	15.5841584158416	74.2850277413602	5518.26534653465	0	111231	+	718	1574	0	True	True	***
Poisson	21.3069306930693	73.0021564851693	5329.31485148515	0	111231	+	694	2152	0	True	True	***
Poisson	22.8811881188119	71.9603067153987	5178.28574257426	0	111231	+	688	2311	0	True	True	***
Poisson	54.9108910891089	95.1793148756494	9059.10198019802	0	111231	+	671	5546	0	True	True	***
Poisson	20.7623762376238	69.1566552856414	4782.64297029703	0	111231	+	653	2097	0	True	True	***
Poisson	21.3762376237624	75.1391843827372	5645.89702970297	0	111231	+	650	2159	0	True	True	***
Poisson	17.970297029703	67.4062987332111	4543.60910891089	0	111231	+	650	1815	0	True	True	***
Poisson	20.4950495049505	64.9206629298217	4214.69247524752	0	111231	+	615	2070	0	True	True	***
Poisson	81.7128712871287	243.980504820925	59526.4867326732	0	111231	-	1905	8253	0	True	True	***
Poisson	31.6039603960396	82.0332955826987	6729.46158415842	0	111231	+	584	3192	0	True	True	***
Poisson	32.6237623762376	70.6397694624138	4989.97702970297	0	111231	+	573	3295	0	True	True	***
Poisson	22.5643564356436	63.3872882905689	4017.94831683169	0	111231	+	519	2279	0	True	True	***
Poisson	35.4059405940594	70.7625859077835	5007.34356435644	0	111231	+	453	3576	0	True	True	***
Poisson	15.5544554455446	50.627161731135	2563.1095049505	0	111231	+	422	1571	0	True	True	***
Poisson	7.74257425742574	43.2232931335285	1868.25306930693	0	111231	+	420	782	0	True	True	***
Poisson	28.3762376237624	110.711684251045	12257.077029703	0	111231	-	887	2866	0	True	True	***
Poisson	2.97029702970297	5.72093601702476	32.7291089108911	0	111231	-	38	300	0	True	True	***
Poisson	37.8316831683168	56.9994858410022	3248.94138613861	0	111231	+	334	3821	0	True	True	***
Poisson	11.2376237623762	33.3862691880514	1114.64297029703	0	111231	-	268	1135	0	True	True	***
Poisson	13.7227722772277	27.2965634510578	745.102376237623	0	111231	+	240	1386	0	True	True	***
Poisson	16.970297029703	32.7293310183831	1071.20910891089	0	111231	+	206	1714	0	True	True	***
Poisson	17.3168316831683	31.3776769991245	984.558613861386	0	111231	+	204	1749	0	True	True	***
Poisson	26.6534653465347	38.8346329050667	1508.12871287129	0	111231	+	200	2692	0	True	True	***
Poisson	4.30693069306931	22.049826563607	486.194851485148	0	111231	+	197	435	0	True	True	***
Poisson	3.22772277227723	19.1342003690349	366.117623762375	0	111231	+	189	326	0	True	True	***
Poisson	7.47524752475248	20.6961803526187	428.331881188119	0	111231	+	183	755	0	True	True	***
Poisson	2.53465346534653	11.0023309861462	121.051287128713	0	111231	-	84	256	0	True	True	***
Poisson	3.45544554455446	13.7466539583094	188.970495049505	0	111231	-	114	349	0	True	True	***
Poisson	4.9009900990099	18.3098361273361	335.250099009902	0	111231	+	175	495	0	True	True	***
Poisson	58.1386138613861	84.6923880526426	7172.8005940594	0	111231	-	456	5872	0	True	True	***
Poisson	10.6435643564356	18.43289676552	339.771683168317	0	111231	+	150	1075	0	True	True	***
Poisson	62.6138613861386	92.8397512164945	8619.21940594059	0	111231	-	567	6324	0	True	True	***
Poisson	674.217821782178	2146.18442639005	4606107.59207921	0	111246	+	1676	68096	0	False	True
Poisson	0.148514851485149	0.517419338909194	0.267722772277227	0	111251	-	1	15	0.00999489293970379	False	False
Poisson	662.465346534653	2149.46399162376	4620195.45128713	0	111262	+	708	66909	0.037963311484866	False	False
Poisson	656.871287128713	2151.08787204692	4627179.03326733	0	111273	+	43	66344	1	False	False
Poisson	251.722772277228	636.479663757011	405106.362376238	0	111284	+	107	25424	1	False	False
Poisson	175.752475247525	426.328005318454	181755.568118812	0	111287	+	9	17751	1	False	False
Poisson	90.6237623762376	231.084783206733	53400.177029703	0	111296	+	9	9153	1	False	False
Poisson	16.3960396039604	43.0065295525972	1849.56158415841	0	111315	+	6	1656	0.996913401733164	False	False
Poisson	4.72277227722772	12.7852405623682	163.462376237624	0	111326	+	2	477	0.849972311174304	False	False
Poisson	0.782178217821782	1.54015557912855	2.37207920792079	0	111346	+	3	79	0.00841316199668229	False	False
Poisson	0.405940594059406	1.00178059296217	1.00356435643564	0	111361	+	2	41	0.00824869126847783	False	False
Poisson	0.178217821782178	0.898844142262277	0.807920792079209	0	111396	-	1	18	0.0141142916120184	False	False
Poisson	0.178217821782178	0.898844142262278	0.807920792079211	0	111421	-	2	18	0.00082587454247407	False	False
Poisson	0.0396039603960396	0.241693693720292	0.0584158415841585	0	111453	+	2	4	1.00502662317981E-05	True	False
Poisson	0.128712871287129	1.00661180538114	1.01326732673268	0	111527	+	10	13	0	True	True
Poisson	0.128712871287129	1.00661180538114	1.01326732673268	0	111540	+	1	13	0.00760586761652782	False	False
Poisson	0.0594059405940594	0.276469968648236	0.0764356435643566	0	111619	-	1	6	0.00169618282659012	False	False
Poisson	0.0594059405940594	0.276469968648236	0.0764356435643566	0	111637	-	1	6	0.00169618282659012	False	False
Poisson	0.297029702970297	1.24534777837715	1.55089108910891	0	111669	+	11	30	7.7715611723761E-16	True	True
Poisson	7.36633663366337	43.2628530664073	1871.67445544554	0	111688	+	2	744	0.977559009750866	False	False
Poisson	7.9009900990099	43.2098379887023	1867.0900990099	0	111706	+	4	798	0.894557005781207	False	False
Poisson	7.73267326732673	43.2247362257097	1868.37782178218	0	111748	+	10	781	0.158493906216019	False	False
Poisson	0.702970297029703	2.31319931893231	5.35089108910892	0	111801	+	10	71	2.72863065475804E-10	False	True
Poisson	0.663366336633663	2.30771414054156	5.32554455445545	0	111813	+	18	67	0	True	True
Poisson	0.712871287128713	2.32093357795249	5.38673267326732	0	111830	+	2	72	0.0357262369388733	False	False
Poisson	0.871287128712871	2.37766005281089	5.65326732673268	0	111848	+	2	88	0.05821263673398	False	False
Poisson	0.356435643564356	0.866996636854395	0.751683168316831	0	111883	+	5	36	2.10039305492682E-06	True	False
Poisson	0.366336633663366	0.868593947448722	0.754455445544553	0	111896	+	2	37	0.00624139112147537	False	False
Poisson	0.0693069306930693	0.514925737219927	0.265148514851485	0	111902	-	5	7	1.45058742795356E-10	True	True
Poisson	0.386138613861386	0.894095040023185	0.799405940594061	0	111916	+	2	39	0.00720352843934047	False	False
Poisson	0.346534653465347	0.841850860477751	0.70871287128713	0	111929	+	1	35	0.0478191412641681	False	False
Poisson	0.168316831683168	0.511259365306751	0.261386138613862	0	111953	+	3	17	2.92405358712777E-05	True	False
Poisson	0.0495049504950495	0.409297877437995	0.167524752475248	0	111991	-	4	5	2.37769448574454E-09	True	True
Poisson	1.78217821782178	6.19936119353606	38.4320792079208	0	112295	-	3	180	0.105862042839223	False	False
Poisson	1.77227722772277	6.20142110829254	38.4576237623762	0	112316	-	28	179	0	False	True
Poisson	1.75247524752475	6.20549102101366	38.5081188118812	0	112332	-	52	177	0	True	True
Poisson	0.0099009900990099	0.0995037190209988	0.00990099009900988	0	112407	-	1	1	4.86924704814484E-05	True	False
Poisson	0.099009900990099	0.36069240344231	0.13009900990099	0	112644	-	1	10	0.00458965172932846	False	False
Poisson	0.0198019801980198	0.140014143557141	0.0196039603960396	0	112970	+	1	2	0.000193490088021386	True	False
Poisson	0.0198019801980198	0.140014143557141	0.0196039603960396	0	114096	+	1	2	0.000193490088021386	True	False
Poisson	0.643564356435644	4.14869656257442	17.2116831683168	0	114407	+	41	65	0	True	True
Poisson	0.643564356435644	4.14869656257442	17.2116831683168	0	114420	+	1	65	0.136444478208891	False	False
Poisson	0.653465346534653	4.14833856758186	17.2087128712871	0	114433	+	2	66	0.0287258388885531	False	False
Poisson	0.138613861386139	0.663772596154692	0.44059405940594	0	114568	+	5	14	8.74928296479283E-09	True	True
Poisson	0.0693069306930693	0.324266117334952	0.105148514851485	0	114672	+	2	7	5.26797008884028E-05	True	False
Poisson	0.108910891089109	0.466925906306555	0.218019801980198	0	114877	+	3	11	5.37407346290486E-06	True	False
Poisson	0.099009900990099	0.458365585423896	0.210099009900991	0	114922	+	3	10	3.69965125213145E-06	False	False
Poisson	0.178217821782178	0.779692754922866	0.607920792079208	0	115022	+	2	18	0.00082587454247407	False	False
Poisson	0.178217821782178	0.779692754922866	0.607920792079208	0	115023	+	7	18	2.15455431273881E-11	True	True
Poisson	0.425742574257426	1.74554595845234	3.04693069306931	0	115055	+	2	43	0.00937837705380373	False	False
Poisson	0.445544554455446	1.68804767423644	2.84950495049505	0	115096	+	15	45	0	True	True
Poisson	0.534653465346535	1.8469670080196	3.41128712871288	0	115114	+	4	54	0.000233857883083832	False	False
Poisson	2.48514851485149	18.8481372349557	355.252277227723	0	115148	+	8	251	0.00109486522352309	False	False
Poisson	3.24752475247525	19.1318613525156	366.028118811881	0	115162	+	2	328	0.629926218356877	False	False
Poisson	3.14851485148515	19.1308055965314	365.987722772277	0	115200	+	7	318	0.0154423822685609	False	False
Poisson	3.18811881188119	19.1267942276207	365.834257425743	0	115209	+	11	322	0.000124940730262701	False	False
Poisson	4.95049504950495	20.0640854452047	402.567524752476	0	115238	+	3	500	0.727955968963517	False	False
Poisson	2.0990099009901	6.93326034488111	48.070099009901	0	115263	+	55	212	0	True	True
Poisson	2.67326732673267	8.39298386855483	70.4421782178217	0	115282	+	15	270	2.6580890821748E-08	False	True
Poisson	3.7029702970297	9.37181364993505	87.8308910891089	0	115295	+	1	374	0.884070845304744	False	False
Poisson	4.17821782178218	9.43334091359361	88.9879207920792	0	115312	+	9	422	0.0107654674948129	False	False
Poisson	3.01980198019802	7.11474553026291	50.619603960396	0	115328	+	50	305	0	True	True
Poisson	2.79207920792079	7.01757341491084	49.2463366336634	0	115346	+	18	282	1.73668746050737E-10	False	True
Poisson	2.81188118811881	7.01243591241606	49.1742574257425	0	115352	+	2	284	0.533373681459146	False	False
Poisson	2.71287128712871	6.99047442404786	48.8667326732673	0	115366	+	6	274	0.0210385783179879	False	False
Poisson	2.27722772277228	5.13053371859341	26.3223762376239	0	115384	+	7	230	0.00243815345956355	False	False
Poisson	1.82178217821782	4.0777347623502	16.6279207920792	0	115396	+	4	184	0.0380025455091101	False	False
Poisson	1.50495049504951	3.6513662165722	13.3324752475248	0	115417	+	3	152	0.066265331673056	False	False
Poisson	1.42574257425743	3.66154758170221	13.4069306930693	0	115432	+	3	144	0.0566710515274367	False	False
Poisson	1.36633663366337	3.61862618206752	13.0944554455446	0	115437	+	2	138	0.158426976374334	False	False
Poisson	1.26732673267327	3.58299061988421	12.8378217821782	0	115444	+	27	128	0	True	True
Poisson	1.16831683168317	3.58348798499644	12.8413861386139	0	115456	+	3	118	0.0310858663428183	False	False
Poisson	0.98019801980198	3.57765341535426	12.799603960396	0	115483	+	2	99	0.0766953262811961	False	False
Poisson	0.158415841584158	1.21435310570959	1.47465346534653	0	115738	+	12	16	0	True	True
Poisson	0.0198019801980198	0.199007438041998	0.0396039603960395	0	116051	-	2	2	1.27505199098987E-06	True	False
Poisson	0.0297029702970297	0.170613337377502	0.0291089108910891	0	116200	+	1	3	0.000432494444219333	False	False
Poisson	0.0693069306930693	0.324266117334952	0.105148514851485	0	116413	+	1	7	0.00229358611271813	False	False
Poisson	0.0792079207920792	0.337139980329586	0.113663366336633	0	116434	+	2	8	7.8055988933845E-05	True	False
Poisson	0.0396039603960396	0.241693693720292	0.0584158415841585	0	116593	+	2	4	1.00502662317981E-05	True	False
Poisson	0.0792079207920792	0.440072001309597	0.193663366336634	0	116732	+	4	8	2.43233095886808E-08	True	True
Poisson	0.0297029702970297	0.170613337377502	0.0291089108910891	0	116854	-	1	3	0.000432494444219333	False	False
Poisson	0.128712871287129	0.503256720504231	0.253267326732674	0	116939	+	3	13	1.03193865630402E-05	True	False
Poisson	0.0297029702970297	0.170613337377502	0.0291089108910892	0	116984	-	1	3	0.000432494444219333	True	False
Poisson	0.188118811881188	0.658982113370745	0.434257425742573	0	117061	+	5	19	5.24024973413972E-08	True	True
Poisson	0.188118811881188	0.658982113370745	0.434257425742573	0	117072	+	1	19	0.0156242410192782	False	False
Poisson	0.188118811881188	0.658982113370744	0.434257425742573	0	117095	+	2	19	0.000964189493203982	False	False
Poisson	1.23762376237624	3.88367999415885	15.0829702970297	0	117247	+	2	125	0.128772488509525	False	False
Poisson	1.23762376237624	3.88367999415885	15.0829702970297	0	117258	+	30	125	0	True	True
Poisson	1.25742574257426	3.8798285151448	15.0530693069307	0	117268	+	8	127	7.03183089056925E-06	False	False
Poisson	1.82178217821782	6.29824743814335	39.6679207920793	0	117277	+	20	184	9.99200722162641E-16	False	True
Poisson	2.25742574257426	6.50331217972278	42.2930693069307	0	117291	+	2	228	0.392641035885631	False	False
Poisson	3.06930693069307	7.44883537976585	55.4851485148514	0	117324	+	6	310	0.0371242313031376	False	False
Poisson	3.1980198019802	7.5073561284652	56.3603960396039	0	117327	+	51	323	0	True	True
Poisson	6.0990099009901	16.8157693552778	282.770099009901	0	117347	+	40	616	0	False	True
Poisson	6.33663366336634	16.898092926554	285.545544554455	0	117348	+	15	640	0.000896066784535576	False	False
Poisson	8.55445544554455	18.0041524363269	324.149504950495	0	117361	+	19	864	0.000577702703262961	False	False
Poisson	9.08910891089109	17.8567068687936	318.86198019802	0	117377	+	13	918	0.0784287998665258	False	False
Poisson	8.59405940594059	17.369616125765	301.703564356436	0	117378	+	7	868	0.626473814930368	False	False
Poisson	9.86138613861386	18.2734943034825	333.920594059406	0	117406	+	29	996	1.88476599549681E-07	False	True
Poisson	9.65346534653465	18.2578397646405	333.348712871287	0	117427	+	13	975	0.111601124831874	False	False
Poisson	9.37623762376238	18.6573585939428	348.09702970297	0	117438	+	71	947	0	False	True
Poisson	13.6336633663366	65.2857906090257	4262.23445544554	0	117454	+	5	1377	0.992929468550888	False	False
Poisson	16.3960396039604	66.9547726764748	4482.94158415842	0	117466	+	6	1656	0.996913401733164	False	False
Poisson	18.1881188118812	67.2787801422242	4526.43425742575	0	117487	+	44	1837	8.48170877976173E-08	False	True
Poisson	17.9306930693069	67.415170017696	4544.80514851485	0	117513	+	10	1811	0.968579033928675	False	False
Poisson	18.1980198019802	67.3566655650323	4536.92039603961	0	117524	+	94	1838	0	False	True
Poisson	17.8415841584158	67.3560290802935	4536.83465346535	0	117545	+	76	1802	0	False	True
Poisson	6.08910891089109	13.3828987965246	179.10198019802	0	117565	+	7	615	0.268376870529595	False	False
Poisson	3.48514851485149	9.42084270263137	88.7522772277228	0	117581	+	30	352	0	False	True
Poisson	1.24752475247525	3.4158628209987	11.6681188118812	0	117602	+	3	126	0.0380386045634407	False	False
Poisson	0.792079207920792	3.25366510779204	10.5863366336634	0	117621	+	1	80	0.188363495412264	False	False
Poisson	0.0198019801980198	0.199007438041998	0.0396039603960395	0	117906	+	2	2	1.27505199098987E-06	True	False
Poisson	0.0396039603960396	0.398014876083995	0.158415841584158	0	117995	+	4	4	7.85571052652756E-10	True	True
Poisson	0.356435643564356	0.889765794081134	0.791683168316831	0	118014	-	5	36	2.10039305492682E-06	True	False
Poisson	0.663366336633663	2.30771414054156	5.32554455445545	0	118088	-	1	67	0.143176107133189	False	False
Poisson	7.75247524752475	42.6392790606488	1818.10811881188	0	118148	-	4	783	0.885292053803781	False	False
Poisson	7.75247524752475	42.6392790606488	1818.10811881188	0	118160	-	29	783	1.03809782991959E-09	False	True
Poisson	7.74257425742574	42.6409787564372	1818.25306930693	0	118171	-	96	782	0	False	True
Poisson	7.9009900990099	42.6273398068646	1817.0900990099	0	118191	-	4	798	0.894557005781207	False	False
Poisson	0.366336633663366	1.28625636851467	1.65445544554456	0	118223	-	3	37	0.000560822350246015	False	False
Poisson	0.0594059405940594	0.276469968648236	0.0764356435643566	0	118260	+	2	6	3.34208473987685E-05	True	False
Poisson	0.0594059405940594	0.276469968648236	0.0764356435643566	0	118273	+	1	6	0.00169618282659012	False	False
Poisson	0.118811881188119	0.908703787962517	0.825742574257426	0	118357	-	1	12	0.00652321020052493	False	False
Poisson	0.118811881188119	0.908703787962517	0.825742574257426	0	118370	-	9	12	1.11022302462516E-16	True	True
Poisson	0.0396039603960396	0.241693693720292	0.0584158415841585	0	118444	-	2	4	1.00502662317981E-05	True	False
Poisson	0.168316831683168	0.861037826470976	0.741386138613863	0	118474	+	8	17	2.56794585595799E-13	True	True
Poisson	0.168316831683168	0.861037826470977	0.741386138613864	0	118494	+	1	17	0.0126717526408349	False	False
Poisson	59.3168316831683	127.668784806081	16299.3186138614	0	118598	-	5	5991	1	False	False
Poisson	260.475247524752	667.659443040528	445769.131881188	0	118613	-	109	26308	1	False	False
Poisson	0.108910891089109	0.3715101640335	0.138019801980198	0	118614	+	1	11	0.00551726033966904	False	False
Poisson	671.673267326733	2139.9153960328	4579237.90217822	0	118636	-	278	67839	1	False	False
Poisson	0.148514851485149	0.433269860799511	0.187722772277228	0	118645	+	2	15	0.000488613104923652	True	False
Poisson	0.158415841584158	0.441195495609979	0.194653465346535	0	118654	+	2	16	0.000588642188935951	False	False
Poisson	682.970297029703	2136.66509053453	4565337.70910891	0	118656	-	961	68980	0	False	True
Poisson	713.39603960396	2134.74727815359	4557145.94158416	0	118672	-	867	72053	1.17065364069191E-08	True	True
Poisson	0.128712871287129	0.416253920981741	0.173267326732674	0	118681	+	2	13	0.000322794471973031	False	False
Poisson	678.693069306931	2142.66532497529	4591014.69485149	0	118693	-	119	68548	1	False	False
Poisson	0.118811881188119	0.407114939860264	0.165742574257426	0	118693	+	1	12	0.00652321020052493	False	False
Poisson	390.762376237624	1963.20836463435	3854187.08297029	0	118716	-	1688	39467	0	False	True
Poisson	78.6435643564356	196.591687726537	38648.2916831683	0	118738	-	56	7943	0.995481931384676	False	False
Poisson	72.6138613861386	196.021936032528	38424.5994059406	0	118753	-	75	7334	0.360939647278983	False	False
Poisson	47.4356435643564	90.2242113671917	8140.40831683169	0	118776	-	164	4791	0	False	True
Poisson	0.247524752475248	1.34466308489569	1.80811881188119	0	118786	+	2	25	0.00210177613731277	False	False
Poisson	50.6138613861386	89.7714843697072	8058.91940594059	0	118796	-	115	5112	2.66453525910038E-15	False	True
Poisson	0.247524752475248	1.34466308489569	1.80811881188119	0	118803	+	13	25	0	True	True
Poisson	49.4356435643564	89.6208029244979	8031.88831683169	0	118811	-	284	4993	0	False	True
Poisson	38	56.1547860827552	3153.36	0	118833	-	91	3838	9.29256671611256E-14	False	True
Poisson	41.1584158415842	59.2453766421089	3510.01465346535	0	118858	-	14	4157	0.999999087387216	False	False
Poisson	38.8712871287129	57.0439590782997	3254.01326732673	0	118870	-	192	3926	0	False	True
Poisson	34.2178217821782	57.2387288399028	3276.27207920793	0	118884	-	185	3456	0	False	True
Poisson	30.1089108910891	55.9326203552272	3128.45801980198	0	118897	-	34	3041	0.208490226129815	False	False
Poisson	28.1287128712871	55.9256047560215	3127.67326732674	0	118912	-	143	2841	0	False	True
Poisson	19.3564356435644	42.6986145345293	1823.17168316832	0	118930	-	16	1955	0.734712274255626	False	False
Poisson	13.7623762376238	38.7177345708272	1499.06297029703	0	118951	-	3	1390	0.999426415408554	False	False
Poisson	8.98019801980198	23.6304804005419	558.399603960396	0	118967	-	44	907	0	False	True
Poisson	14.5940594059406	31.425524090402	987.563564356436	0	118982	-	46	1474	1.3221646000261E-11	False	True
Poisson	15.3564356435644	31.9185163058736	1018.79168316832	0	118996	-	8	1551	0.968933860024136	False	False
Poisson	0.0594059405940594	0.597022314125992	0.356435643564355	0	119013	+	6	6	4.91828799908944E-13	True	True
Poisson	16.0990099009901	32.7635483275225	1073.4500990099	0	119020	-	95	1626	0	False	True
Poisson	16.8514851485149	32.6837531928675	1068.22772277228	0	119031	-	63	1702	0	False	True
Poisson	33.4257425742574	87.6624602135548	7684.70693069307	0	119053	-	6	3376	0.999999992866905	False	False
Poisson	23.9306930693069	84.3760934655951	7119.32514851484	0	119090	-	135	2417	0	False	True
Poisson	25.3861386138614	84.3722668057495	7118.67940594059	0	119101	-	762	2564	0	True	True
Poisson	22.7029702970297	84.4219810895783	7127.07089108911	0	119136	-	37	2293	0.00206325813992303	False	False
Poisson	5.57425742574257	11.981941858191	143.566930693069	0	119154	-	5	563	0.483764312503395	False	False
Poisson	4.52475247524752	18.3665968864163	337.331881188118	0	119388	-	5	457	0.301303666137344	False	False
Poisson	4.96039603960396	18.5088739755174	342.578415841584	0	119401	-	176	501	0	True	True
Poisson	5.6039603960396	18.5094998354471	342.601584158416	0	119418	-	3	566	0.809805846229091	False	False
Poisson	5.81188118811881	18.6829938025399	349.054257425743	0	119436	-	3	587	0.831203489918895	False	False
Poisson	5.17821782178218	18.7165146539648	350.307920792079	0	119448	-	30	523	1.13242748511766E-14	False	True
Poisson	1.8019801980198	4.90513975739774	24.060396039604	0	119476	-	3	182	0.109026764059532	False	False
Poisson	0.0693069306930693	0.514925737219927	0.265148514851485	0	120306	-	1	7	0.00229358611271813	False	False
Poisson	0.0891089108910891	0.70850560902494	0.501980198019801	0	120511	-	7	9	9.10382880192628E-14	True	True
Poisson	0.108910891089109	0.646544508893392	0.418019801980198	0	120638	-	1	11	0.00551726033966904	False	False
Poisson	0.178217821782178	0.887649025279255	0.787920792079211	0	121059	-	11	18	0.0000141142916120184	True	True
Poisson	0.742574257425743	5.18778076897344	26.9130693069307	0	121451	-	2	75	0.0395250186486346	False	False
Poisson	0.762376237623762	5.18680733178221	26.9029702970297	0	121464	-	3	77	0.00771089110135093	False	False
Poisson	0.0198019801980198	0.140014143557141	0.0196039603960396	0	121923	+	1	2	0.000193490088021386	True	False
Poisson	0.0198019801980198	0.199007438041998	0.0396039603960395	0	124318	+	2	2	1.27505199098987E-06	True	False
Poisson	0.0495049504950495	0.218001725853828	0.0475247524752476	0	124415	+	1	5	0.00118566976174539	True	False
Poisson	0.128712871287129	0.416253920981741	0.173267326732673	0	124496	+	2	13	0.000322794471973031	True	False
Poisson	0.148514851485149	0.433269860799511	0.187722772277228	0	124520	+	2	15	0.000488613104923652	False	False
Poisson	0.148514851485149	0.433269860799511	0.187722772277227	0	124542	+	1	15	0.00999489293970379	False	False

## Sheet: Table S3
p-value calculation type	mean	sd	variance	lambda	Position	Strand	Count	Vicinity	p-value	Is Local Maximum	Passed	Notes
Poisson	0.435643564356436	1.43816439661228	2.06831683168317	0	1062	+	2	44	0.00997533151015795	False	False
Poisson	0.435643564356436	1.43816439661228	2.06831683168317	0	1073	+	9	44	4.5692116756868E-11	True	True	y*
Poisson	0.554455445544555	1.45928234091112	2.12950495049505	0	1854	+	2	56	0.0188552174391852	False	False
Poisson	0.554455445544555	1.45928234091112	2.12950495049505	0	1868	+	7	56	1.35533892109407E-07	True	True	y*
Poisson	0.356435643564356	1.76965622885261	3.13168316831684	0	1870	-	16	36	0	True	True	y*
Poisson	0.554455445544555	1.45928234091112	2.12950495049504	0	1881	+	4	56	0.000275965008514567	False	False
Poisson	280.405940594059	962.436867313568	926284.723564355	0	1883	+	7525	28321	0	True	True	***
Poisson	0.356435643564356	1.76965622885261	3.13168316831685	0	1885	-	2	36	0.00579093456654245	False	False
Poisson	4.07920792079208	14.3322595345722	205.413663366337	0	2585	-	103	412	0	True	True	y*
Poisson	4.07920792079208	14.3322595345722	205.413663366337	0	2596	-	5	412	0.227368612068548	False	False
Poisson	0.0198019801980198	0.199007438041998	0.0396039603960395	0	2750	-	2	2	1.27505199098987E-06	True	True	*
Poisson	0.0198019801980198	0.199007438041998	0.0396039603960395	0	4348	-	2	2	1.27505199098987E-06	True	True
Poisson	1.21782178217822	3.60445269186888	12.9920792079208	0	9394	+	2	123	0.124400495928358	False	False
Poisson	1.21782178217822	3.60445269186888	12.9920792079208	0	9408	+	18	123	1.11022302462516E-16	True	True	y*
Poisson	0.554455445544555	2.02225244479888	4.08950495049506	0	9411	-	16	56	0	True	True	y*
Poisson	0.574257425742574	2.02161586189595	4.08693069306929	0	9425	-	4	58	0.000323584881882666	False	False
Poisson	1.20792079207921	3.60642990139325	13.0063366336633	0	9442	+	2	122	0.122235121077332	False	False
Poisson	0.574257425742574	2.02161586189595	4.08693069306929	0	9446	-	2	58	0.0206486707107524	False	False
Poisson	24.950495049505	87.2422347533148	7611.20752475248	0	11956	+	3	2520	0.999999957302421	False	False
Poisson	24.950495049505	87.2422347533148	7611.20752475249	0	11969	+	205	2520	0	False	True
Poisson	24.950495049505	87.2422347533148	7611.20752475249	0	11980	+	645	2520	0	True	True
Poisson	0.425742574257426	1.45152702112958	2.10693069306931	0	13432	+	10	43	1.41320288804536E-12	True	True	y*
Poisson	0.0396039603960396	0.280028287114282	0.0784158415841585	0	15204	-	2	4	1.00502662317981E-05	False	False
Poisson	5.07920792079208	19.2232583961808	369.533663366337	0	16113	+	2	513	0.881862638215232	False	False
Poisson	5.07920792079208	19.2232583961809	369.533663366338	0	16126	+	17	513	6.67622082473063E-06	False	False
Poisson	5.07920792079208	19.2232583961809	369.533663366338	0	16137	+	133	513	0	True	True
Poisson	0.0198019801980198	0.199007438041998	0.0396039603960395	0	16193	-	2	2	1.27505199098987E-06	True	True
Poisson	0.099009900990099	0.500099000099971	0.25009900990099	0	16710	+	2	10	0.000150215692085287	False	False
Poisson	0.118811881188119	0.534548944678994	0.285742574257426	0	16731	+	4	12	1.78722768917616E-07	True	True
Poisson	0.0792079207920792	0.483387387440585	0.233663366336635	0	16781	+	2	8	7.8055988933845E-05	False	False
Poisson	0.0198019801980198	0.199007438041998	0.0396039603960395	0	18924	+	2	2	1.27505199098987E-06	True	True
Poisson	0.0198019801980198	0.199007438041998	0.0396039603960395	0	19332	-	2	2	1.27505199098987E-06	True	True
Poisson	4.91089108910891	17.5943735380951	309.56198019802	0	19396	+	6	496	0.224906320988808	False	False
Poisson	4.91089108910891	17.5943735380951	309.56198019802	0	19407	+	121	496	0	True	True
Poisson	0.0396039603960396	0.241693693720292	0.0584158415841585	0	19415	-	2	4	1.00502662317981E-05	True	False
Poisson	0.554455445544555	2.00736268533991	4.02950495049506	0	21092	+	4	56	0.000275965008514567	False	False
Poisson	0.554455445544555	2.00736268533991	4.02950495049506	0	21107	+	12	56	4.49640324973188E-14	True	True
Poisson	0.0396039603960396	0.313712992373855	0.0984158415841581	0	21165	+	3	4	9.93098911994394E-08	True	True
Poisson	1.44554455445545	5.27726301699044	27.849504950495	0	21226	-	45	146	0	True	True	y*
Poisson	1.44554455445545	5.27726301699043	27.849504950495	0	21239	-	14	146	4.97804020227477E-11	False	True
Poisson	0.0198019801980198	0.199007438041998	0.0396039603960395	0	21508	-	2	2	1.27505199098987E-06	True	True	**
Poisson	0.0396039603960396	0.241693693720292	0.0584158415841586	0	21820	-	2	4	1.00502662317981E-05	True	False
Poisson	0.0792079207920792	0.391999191755077	0.153663366336633	0	21905	-	3	8	1.53950128289893E-06	True	True
Poisson	0.0792079207920792	0.337139980329586	0.113663366336633	0	22724	-	2	8	7.8055988933845E-05	False	False
Poisson	0.0198019801980198	0.199007438041998	0.0396039603960395	0	25030	+	2	2	1.27505199098987E-06	True	True	**
Poisson	0.267326732673267	1.13921981293261	1.29782178217822	0	25531	+	9	27	4.02899935636469E-13	True	True
Poisson	3.04950495049505	14.0871404036616	198.447524752475	0	25539	-	114	308	0	True	True
Poisson	0.0198019801980198	0.199007438041998	0.0396039603960395	0	26470	+	2	2	1.27505199098987E-06	True	True	**
Poisson	0.0198019801980198	0.199007438041998	0.0396039603960395	0	27483	-	2	2	1.27505199098987E-06	True	True
Poisson	0.118811881188119	0.696952347192709	0.485742574257426	0	28305	-	5	12	3.52895357380589E-09	True	True
Poisson	1.31683168316832	4.34265055713514	18.8586138613861	0	28993	-	27	133	0	True	True
Poisson	1.31683168316832	4.34265055713513	18.8586138613861	0	29005	-	7	133	7.01996294324436E-05	False	False
Poisson	0.336633663366337	1.0979729297462	1.20554455445545	0	33900	+	7	34	5.95135496439525E-10	True	True
Poisson	0.336633663366337	1.0979729297462	1.20554455445545	0	33919	+	8	34	1.1305267832995E-10	True	True
Poisson	0.0396039603960396	0.313712992373855	0.0984158415841581	0	37761	+	3	4	9.93098911994394E-08	True	True
Poisson	0.0792079207920792	0.337139980329586	0.113663366336633	0	42287	-	3	8	7.8055988933845E-05	True	False
Poisson	0.0792079207920792	0.365600008666074	0.133663366336633	0	42403	+	3	8	1.53950128289893E-06	True	True	**
Poisson	7.3960396039604	28.3192793721594	801.981584158415	0	42413	-	215	747	0	True	True
Poisson	7.3960396039604	28.3192793721594	801.981584158414	0	42425	-	66	747	0	False	True
Poisson	7.3960396039604	28.3192793721594	801.981584158413	0	42437	-	2	747	0.978062998756748	False	False
Poisson	8.74257425742574	28.3910737610773	806.05306930693	0	43128	-	205	883	0	True	True
Poisson	8.74257425742574	28.3910737610773	806.05306930693	0	43140	-	8	883	0.5099786917574	False	False
Poisson	9.86138613861386	28.3058402818112	801.220594059404	0	43159	-	2	996	0.996897864103673	False	False
Poisson	1.27722772277228	3.84738563671797	14.8023762376237	0	43197	-	25	129	0	True	True
Poisson	1.18811881188119	3.85671588605417	14.8742574257426	0	43213	-	2	120	0.117946610138247	False	False
Poisson	0.138613861386139	0.848878118109979	0.720594059405939	0	43728	+	8	14	4.59632332194815E-14	True	True	*
Poisson	0.118811881188119	0.828095751865342	0.685742574257426	0	46944	-	8	12	1.16573417585641E-14	True	True
Poisson	1.58415841584158	4.67817769378777	21.8853465346534	0	47243	+	3	160	0.0766452423362849	False	False
Poisson	1.58415841584158	4.67817769378777	21.8853465346534	0	47254	+	27	160	0	True	True
Poisson	0.0198019801980198	0.199007438041998	0.0396039603960395	0	53423	+	2	2	1.27505199098987E-06	True	True	*
Poisson	0.0594059405940594	0.341226674755003	0.116435643564357	0	53809	+	2	6	3.34208473987685E-05	True	False
Poisson	0.613861386138614	1.7774717833468	3.15940594059407	0	54523	+	4	62	0.000437206493774656	False	False
Poisson	0.613861386138614	1.7774717833468	3.15940594059407	0	54535	+	9	62	1.19993570635302E-09	True	True
Poisson	0.257425742574257	1.19710872811566	1.43306930693069	0	59649	+	2	26	0.0023469459320492	False	False
Poisson	0.257425742574257	1.19710872811566	1.43306930693069	0	59661	+	9	26	2.78777001483377E-13	True	True
Poisson	1.83168316831683	6.22425787854375	38.7413861386139	0	60213	+	4	185	0.0387418576459989	False	False
Poisson	1.83168316831683	6.22425787854375	38.7413861386139	0	60226	+	43	185	0	True	True	y*
Poisson	7.97029702970297	30.9836910149661	959.98910891089	0	60291	-	178	805	0	True	True
Poisson	7.97029702970297	30.9836910149661	959.989108910889	0	60302	-	19	805	0.000241372903644232	False	False
Poisson	7.97029702970297	30.9836910149661	959.989108910889	0	60314	-	3	805	0.956761670918436	False	False
Poisson	0.0792079207920792	0.391999191755077	0.153663366336633	0	60525	+	3	8	1.53950128289893E-06	True	True
Poisson	0.0594059405940594	0.443210608587336	0.196435643564357	0	61294	-	4	6	5.86791293333278E-09	True	True	*
Poisson	0.0396039603960396	0.241693693720293	0.0584158415841586	0	61603	-	2	4	1.00502662317981E-05	True	False
Poisson	1.05940594059406	8.66004824718455	74.9964356435643	0	61977	-	87	107	0	True	True
Poisson	0.0198019801980198	0.199007438041998	0.0396039603960395	0	61993	-	2	2	1.27505199098987E-06	True	True	*
Poisson	0.0198019801980198	0.199007438041998	0.0396039603960395	0	63732	-	2	2	1.27505199098987E-06	True	True	*
Poisson	0.0792079207920792	0.365600008666074	0.133663366336633	0	64826	+	3	8	1.53950128289893E-06	True	True
Poisson	2.02970297029703	7.53718176183188	56.8091089108911	0	65864	+	5	205	0.0176596079212277	False	False
Poisson	2.02970297029703	7.53718176183188	56.8091089108912	0	65883	+	55	205	0	True	True
Poisson	0.0198019801980198	0.199007438041998	0.0396039603960395	0	65978	+	2	2	1.27505199098987E-06	True	True	*
Poisson	1.58415841584158	4.10187110166244	16.8253465346535	0	68585	+	3	160	0.0766452423362849	False	False
Poisson	1.58415841584158	4.10187110166244	16.8253465346534	0	68603	+	6	160	0.00126284120753939	False	False
Poisson	1.58415841584158	4.10187110166244	16.8253465346534	0	68617	+	6	160	0.00126284120753939	False	False
Poisson	1.58415841584158	4.10187110166244	16.8253465346534	0	68631	+	26	160	0	True	True
Poisson	1.24752475247525	4.11437951723965	16.9281188118812	0	68634	-	32	126	0	True	True
Poisson	1.24752475247525	4.11437951723966	16.9281188118812	0	68647	-	3	126	0.0380386045634407	False	False
Poisson	1.20792079207921	4.11902131988453	16.9663366336633	0	68679	-	2	122	0.122235121077332	False	False
Poisson	0.0594059405940594	0.341226674755003	0.116435643564357	0	70894	+	3	6	4.9486761277695E-07	True	True
Poisson	0.0594059405940594	0.597022314125992	0.356435643564355	0	70909	-	6	6	4.91828799908944E-13	True	True
Poisson	0.099009900990099	0.806287175825705	0.650099009900991	0	71395	+	8	10	2.33146835171283E-15	True	True	y*
Poisson	0.0792079207920792	0.391999191755077	0.153663366336633	0	72934	+	2	8	7.8055988933845E-05	True	False
Poisson	0.0198019801980198	0.199007438041998	0.0396039603960395	0	74166	+	2	2	1.27505199098987E-06	True	True	*
Poisson	0.0396039603960396	0.241693693720292	0.0584158415841585	0	75776	+	2	4	1.00502662317981E-05	True	False
Poisson	4.17821782178218	16.392922887395	268.727920792079	0	76813	+	3	422	0.600550802998119	False	False
Poisson	4.17821782178218	16.392922887395	268.727920792079	0	76832	+	109	422	0	True	True
Poisson	1.32673267326733	5.84997249718508	34.2221782178218	0	76833	-	41	134	0	True	True
Poisson	1.32673267326733	5.84997249718508	34.2221782178218	0	76844	-	3	134	0.0458097653069354	False	False
Poisson	0.0396039603960396	0.241693693720293	0.0584158415841586	0	77908	-	2	4	1.00502662317981E-05	True	False
Poisson	0.0198019801980198	0.199007438041998	0.0396039603960395	0	80221	+	2	2	1.27505199098987E-06	True	True	y*
Poisson	0.297029702970297	1.00543079777223	1.01089108910891	0	81520	+	3	30	0.000256040824621606	False	False
Poisson	0.297029702970297	1.00543079777223	1.01089108910891	0	81532	+	5	30	7.39936864668778E-07	True	True	y*
Poisson	0.0198019801980198	0.199007438041998	0.0396039603960395	0	81948	-	2	2	1.27505199098987E-06	True	True	*
Poisson	0.0198019801980198	0.199007438041998	0.0396039603960395	0	85178	+	2	2	1.27505199098987E-06	True	True
Poisson	0.0198019801980198	0.199007438041998	0.0396039603960395	0	85550	+	2	2	1.27505199098987E-06	True	True
Poisson	0.0198019801980198	0.199007438041998	0.0396039603960395	0	85626	+	2	2	1.27505199098987E-06	True	True
Poisson	0.198019801980198	0.707386768044158	0.50039603960396	0	86456	+	2	20	0.00111634454182763	False	False
Poisson	3.22772277227723	10.4965529466762	110.177623762376	0	86483	+	4	326	0.224341616249658	False	False
Poisson	3.22772277227723	10.4965529466762	110.177623762376	0	86505	+	4	326	0.224341616249658	False	False
Poisson	3.20792079207921	10.5007779061202	110.266336633663	0	86516	+	71	324	0	True	True
Poisson	7.05940594059406	31.1787818178254	972.116435643562	0	86517	-	2	713	0.97166323571794	False	False
Poisson	7.05940594059406	31.1787818178254	972.116435643561	0	86528	-	236	713	0	True	True
Poisson	3.15841584158416	10.5116437090184	110.494653465347	0	86533	+	8	319	0.00526612201990939	False	False
Poisson	7.05940594059406	31.1787818178254	972.116435643559	0	86557	-	2	713	0.97166323571794	False	False
Poisson	0.811881188118812	2.75213688354024	7.57425742574259	0	92834	-	20	82	0	True	True
Poisson	0.811881188118812	2.75213688354024	7.5742574257426	0	92849	-	5	82	0.000199381825230494	False	False
Poisson	0.356435643564356	1.17118878423456	1.37168316831683	0	92858	+	7	36	4.70985306311178E-09	True	True
Poisson	0.0198019801980198	0.199007438041998	0.0396039603960395	0	93919	+	2	3	1.27505199098987E-06	True	True
Poisson	0.0198019801980198	0.199007438041998	0.0396039603960395	0	94612	+	2	3	1.27505199098987E-06	True	True
Poisson	0.0594059405940594	0.420042430671422	0.176435643564357	0	98655	+	4	6	5.86791293333278E-09	True	True	y*
Poisson	2.47524752475248	8.36731027201207	70.0118811881188	0	99359	-	2	250	0.449821954549233	False	False
Poisson	2.47524752475248	8.36731027201207	70.0118811881188	0	99371	-	65	250	0	True	True
Poisson	0.0198019801980198	0.199007438041998	0.0396039603960395	0	99374	+	2	2	1.27505199098987E-06	True	True	*
Poisson	2.47524752475248	8.36731027201207	70.0118811881188	0	99383	-	24	250	0	False	True
Poisson	2.47524752475248	8.36731027201207	70.0118811881187	0	99395	-	2	250	0.449821954549233	False	False
Poisson	0.0396039603960396	0.241693693720292	0.0584158415841585	0	99866	-	3	5	1.00502662317981E-05	True	False
Poisson	3.06930693069307	12.2835315978285	150.885148514852	0	102987	-	93	310	0	True	True	y*
Poisson	3.06930693069307	12.2835315978285	150.885148514852	0	103000	-	6	310	0.0371242313031376	False	False
Poisson	0.0198019801980198	0.199007438041998	0.0396039603960395	0	103151	-	2	3	1.27505199098987E-06	True	True	*
Poisson	0.0198019801980198	0.199007438041998	0.0396039603960395	0	104841	+	2	3	1.27505199098987E-06	True	True	y*
Poisson	2.59405940594059	17.4729380573628	305.303564356436	0	105117	-	172	262	0	True	True
Poisson	2.59405940594059	17.4729380573627	305.303564356435	0	105132	-	7	262	0.00526379924645426	False	False
Poisson	2.59405940594059	17.4729380573627	305.303564356435	0	105147	-	4	262	0.12173772653795	False	False
Poisson	0.0198019801980198	0.199007438041998	0.0396039603960395	0	105614	-	2	2	1.27505199098987E-06	True	True
Poisson	0.0198019801980198	0.199007438041998	0.0396039603960395	0	108561	-	2	2	1.27505199098987E-06	True	True
Poisson	0.0396039603960396	0.241693693720292	0.0584158415841585	0	109950	-	2	4	1.00502662317981E-05	True	False
Poisson	0.0396039603960396	0.241693693720292	0.0584158415841585	0	110369	+	2	4	1.00502662317981E-05	True	False
Poisson	0.0396039603960396	0.241693693720292	0.0584158415841585	0	110387	-	2	4	1.00502662317981E-05	True	False
Poisson	3.7029702970297	11.7230922153291	137.430891089109	0	111426	+	3	374	0.50646654227501	False	False
Poisson	3.7029702970297	11.7230922153291	137.430891089109	0	111438	+	25	374	4.2854608750531E-14	False	True
Poisson	3.7029702970297	11.7230922153291	137.430891089109	0	111450	+	76	374	0	True	True
Poisson	0.198019801980198	1.06789327163531	1.14039603960396	0	111453	-	8	20	1.07969189144796E-12	True	True
Poisson	8.68316831683168	28.1040675679053	789.838613861386	0	112112	+	2	877	0.991972872687684	False	False
Poisson	9.15841584158416	28.3438644765555	803.374653465345	0	112137	+	39	925	4.9293902293357E-14	False	True
Poisson	9.15841584158416	28.3438644765555	803.374653465344	0	112156	+	194	925	0	True	True
Poisson	0.0792079207920792	0.391999191755077	0.153663366336633	0	112158	-	2	8	7.8055988933845E-05	False	False
Poisson	0.099009900990099	0.387426134767635	0.15009900990099	0	114230	+	2	10	0.000150215692085287	True	False
Poisson	0.099009900990099	0.387426134767635	0.15009900990099	0	114242	+	5	12	0.00000000150215692085287	True	True
Poisson	0.099009900990099	0.387426134767635	0.15009900990099	0	114255	+	4	10	0.000150215692085287	False	False
Poisson	9.02970297029703	25.4886074337319	649.669108910891	0	115573	+	3	912	0.97921450560703	False	False
Poisson	9.04950495049505	25.4822982627642	649.347524752476	0	115592	+	45	914	0	False	True
Poisson	9.04950495049505	25.4822982627642	649.347524752476	0	115604	+	169	914	0	True	True
Poisson	9.04950495049505	25.4822982627642	649.347524752476	0	115616	+	2	914	0.994010530063093	False	False
Poisson	9.5049504950495	33.7534068687521	1139.29247524752	0	117722	+	16	960	0.0178054378527372	False	False
Poisson	9.4950495049505	33.7560731609517	1139.47247524752	0	117734	+	198	959	0	True	True
Poisson	11.029702970297	37.011202478586	1369.82910891089	0	117741	-	255	1114	0	True	True
Poisson	11.029702970297	37.0112024785861	1369.82910891089	0	117760	-	38	1114	4.99920105312412E-11	False	True
Poisson	11.029702970297	37.0112024785861	1369.82910891089	0	117776	-	2	1114	0.998818778310169	False	False
Poisson	0.178217821782178	1.06203615384751	1.12792079207921	0	118444	+	8	18	4.25770529943748E-13	True	True
Poisson	3.24752475247525	10.6971079648605	114.428118811881	0	118447	-	67	328	0	True	True
Poisson	3.24752475247525	10.6971079648605	114.428118811882	0	118459	-	17	328	1.17961803658417E-08	False	True
Poisson	0.0297029702970297	0.221605304293668	0.0491089108910892	0	119051	+	2	3	4.27150295878587E-06	True	False
Poisson	0.0396039603960396	0.241693693720292	0.0584158415841585	0	119959	+	2	4	1.00502662317981E-05	True	False
Poisson	0.0396039603960396	0.280028287114282	0.0784158415841585	0	121336	+	2	4	1.00502662317981E-05	True	False
Poisson	0.0396039603960396	0.280028287114282	0.0784158415841585	0	121347	+	2	4	1.00502662317981E-05	False	False
Poisson	0.0198019801980198	0.199007438041998	0.0396039603960395	0	124283	+	2	2	1.27505199098987E-06	True	True	*
Poisson	2.46534653465347	21.0026495263982	441.111287128712	0	124750	+	2	249	0.447267429902916	False	False
Poisson	2.46534653465347	21.0026495263981	441.111287128712	0	124761	+	4	249	0.104240600038376	False	False
Poisson	0.0396039603960396	0.195999595877538	0.0384158415841583	0	987	+	1	4	0.000763835209025454	True	False
Poisson	0.0198019801980198	0.140014143557141	0.0196039603960396	0	3000	-	1	2	0.000193490088021386	False	False
Poisson	0.0198019801980198	0.140014143557141	0.0196039603960396	0	7766	-	1	2	0.000193490088021386	False	False
Poisson	0.148514851485149	0.554727655951303	0.307722772277227	0	9469	-	1	15	0.00999489293970379	False	False
Poisson	0.0198019801980198	0.140014143557141	0.0196039603960396	0	10799	-	1	2	0.000193490088021386	False	False
Poisson	0.0198019801980198	0.140014143557141	0.0196039603960396	0	10995	-	1	2	0.000193490088021386	False	False
Poisson	0.0198019801980198	0.140014143557141	0.0196039603960396	0	11764	+	1	2	0.000193490088021386	True	False
Poisson	0.0198019801980198	0.140014143557141	0.0196039603960396	0	12756	+	1	2	0.000193490088021386	True	False
Poisson	0.425742574257426	1.45152702112958	2.10693069306931	0	13417	+	1	43	0.0685844856237205	False	False
Poisson	0.0198019801980198	0.140014143557141	0.0196039603960396	0	13714	+	1	2	0.000193490088021386	True	False
Poisson	0.0198019801980198	0.140014143557141	0.0196039603960396	0	13917	+	1	2	0.000193490088021386	True	False
Poisson	0.0198019801980198	0.140014143557141	0.0196039603960396	0	15570	+	1	2	0.000193490088021386	True	False
Poisson	0.0198019801980198	0.140014143557141	0.0196039603960396	0	17354	+	1	2	0.000193490088021386	True	False
Poisson	0.108910891089109	0.507956496149225	0.258019801980198	0	21292	-	1	11	0.00551726033966904	False	False
Poisson	0.0396039603960396	0.241693693720292	0.0584158415841585	0	21790	-	1	4	0.000763835209025454	False	False
Poisson	0.0792079207920792	0.391999191755077	0.153663366336633	0	21893	-	1	8	0.00297611795871511	False	False
Poisson	0.099009900990099	0.36069240344231	0.13009900990099	0	22759	-	1	10	0.00458965172932846	False	False
Poisson	0.0594059405940594	0.276469968648236	0.0764356435643567	0	22783	-	1	6	0.00169618282659012	False	False
Poisson	3.04950495049505	14.0871404036616	198.447524752475	0	25550	-	1	308	0.808124837031443	False	False
Poisson	0.0198019801980198	0.140014143557141	0.0196039603960396	0	29608	-	1	2	0.000193490088021386	False	False
Poisson	0.0198019801980198	0.140014143557141	0.0196039603960396	0	34098	+	1	2	0.000193490088021386	True	False
Poisson	0.0396039603960396	0.195999595877538	0.0384158415841583	0	34376	+	1	4	0.000763835209025454	True	False
Poisson	0.0198019801980198	0.140014143557141	0.0196039603960396	0	39448	+	1	2	0.000193490088021386	True	False
Poisson	0.0198019801980198	0.140014143557141	0.0196039603960396	0	39945	+	1	2	0.000193490088021386	True	False
Poisson	0.0198019801980198	0.140014143557141	0.0196039603960396	0	41785	+	1	2	0.000193490088021386	True	False
Poisson	0.0792079207920792	0.337139980329585	0.113663366336633	0	42304	-	1	8	0.00297611795871511	False	False
Poisson	1.18811881188119	3.85671588605416	14.8742574257426	0	43236	-	1	120	0.333074295752035	False	False
Poisson	0.138613861386139	0.848878118109979	0.72059405940594	0	43709	+	1	14	0.00876362347892723	False	False
Poisson	0.0198019801980198	0.140014143557141	0.0196039603960396	0	45066	-	1	2	0.000193490088021386	False	False
Poisson	0.0198019801980198	0.140014143557141	0.0196039603960396	0	46558	+	1	2	0.000193490088021386	True	False
Poisson	0.0198019801980198	0.140014143557141	0.0196039603960396	0	47016	-	1	2	0.000193490088021386	False	False
Poisson	0.0198019801980198	0.140014143557141	0.0196039603960396	0	47861	+	1	2	0.000193490088021386	True	False
Poisson	0.0198019801980198	0.140014143557141	0.0196039603960396	0	47923	-	1	2	0.000193490088021386	False	False
Poisson	0.0198019801980198	0.140014143557141	0.0196039603960396	0	48172	+	1	2	0.000193490088021386	True	False
Poisson	0.0198019801980198	0.140014143557141	0.0196039603960396	0	48789	+	1	2	0.000193490088021386	True	False
Poisson	0.0198019801980198	0.140014143557141	0.0196039603960396	0	52854	+	1	2	0.000193490088021386	True	False
Poisson	0.0198019801980198	0.140014143557141	0.0196039603960396	0	53033	+	1	2	0.000193490088021386	True	False
Poisson	0.0198019801980198	0.140014143557141	0.0196039603960396	0	53526	+	1	2	0.000193490088021386	True	False
Poisson	0.0198019801980198	0.140014143557141	0.0196039603960396	0	53703	+	1	2	0.000193490088021386	True	False
Poisson	0.0198019801980198	0.140014143557141	0.0196039603960396	0	58444	+	1	2	0.000193490088021386	True	False
Poisson	0.0396039603960396	0.241693693720292	0.0584158415841584	0	59715	+	1	4	0.000763835209025454	False	False
Poisson	0.0198019801980198	0.140014143557141	0.0196039603960396	0	60124	+	1	2	0.000193490088021386	True	False
Poisson	0.0198019801980198	0.140014143557141	0.0196039603960396	0	60463	-	1	2	0.000193490088021386	False	False
Poisson	0.0396039603960396	0.241693693720292	0.0584158415841584	0	61557	-	1	4	0.000763835209025454	False	False
Poisson	0.0396039603960396	0.195999595877538	0.0384158415841584	0	63059	-	1	4	0.000763835209025454	False	False
Poisson	0.0396039603960396	0.195999595877538	0.0384158415841583	0	63081	-	1	4	0.000763835209025454	False	False
Poisson	0.0198019801980198	0.140014143557141	0.0196039603960396	0	65544	+	1	2	0.000193490088021386	True	False
Poisson	2.02970297029703	7.53718176183188	56.8091089108911	0	65849	+	1	205	0.601974173534396	False	False
Poisson	0.0198019801980198	0.140014143557141	0.0196039603960396	0	66563	-	1	2	0.000193490088021386	False	False
Poisson	0.0198019801980198	0.140014143557141	0.0196039603960396	0	69146	+	1	2	0.000193490088021386	True	False
Poisson	0.0594059405940594	0.341226674755003	0.116435643564357	0	70934	+	1	6	0.00169618282659012	False	False
Poisson	0.0198019801980198	0.140014143557141	0.0196039603960396	0	70967	-	1	2	0.000193490088021386	False	False
Poisson	0.0198019801980198	0.140014143557141	0.0196039603960396	0	73628	+	1	2	0.000193490088021386	True	False
Poisson	0.0198019801980198	0.140014143557141	0.0196039603960396	0	74057	-	1	2	0.000193490088021386	False	False
Poisson	1.32673267326733	5.84997249718508	34.2221782178218	0	76858	-	1	134	0.382618218618877	False	False
Poisson	0.0396039603960396	0.241693693720292	0.0584158415841585	0	77871	-	1	4	0.000763835209025454	False	False
Poisson	0.0198019801980198	0.140014143557141	0.0196039603960396	0	78570	+	1	2	0.000193490088021386	True	False
Poisson	0.0198019801980198	0.140014143557141	0.0196039603960396	0	85895	-	1	2	0.000193490088021386	False	False
Poisson	0.0198019801980198	0.140014143557141	0.0196039603960396	0	96215	+	1	2	0.000193490088021386	True	False
Poisson	0.0198019801980198	0.140014143557141	0.0196039603960396	0	100206	-	1	2	0.000193490088021386	False	False
Poisson	0.0198019801980198	0.140014143557141	0.0196039603960396	0	103630	-	1	2	0.000193490088021386	False	False
Poisson	0.0198019801980198	0.140014143557141	0.0196039603960396	0	104971	-	1	2	0.000193490088021386	False	False
Poisson	0.0198019801980198	0.140014143557141	0.0196039603960396	0	106475	-	1	2	0.000193490088021386	False	False
Poisson	0.0198019801980198	0.140014143557141	0.0196039603960396	0	107289	-	1	2	0.000193490088021386	False	False
Poisson	0.0396039603960396	0.241693693720292	0.0584158415841585	0	109938	-	1	4	0.000763835209025454	False	False
Poisson	0.0198019801980198	0.140014143557141	0.0196039603960396	0	109968	+	1	2	0.000193490088021386	True	False
Poisson	0.198019801980198	1.06789327163531	1.14039603960396	0	111479	-	1	20	0.0172001325694933	False	False
Poisson	0.0396039603960396	0.195999595877538	0.0384158415841583	0	112009	+	1	4	0.000763835209025454	True	False
Poisson	0.0198019801980198	0.140014143557141	0.0196039603960396	0	113382	+	1	2	0.000193490088021386	True	False
Poisson	0.0198019801980198	0.140014143557141	0.0196039603960396	0	115411	+	1	2	0.000193490088021386	True	False
Poisson	0.0198019801980198	0.140014143557141	0.0196039603960396	0	115826	+	1	2	0.000193490088021386	True	False
Poisson	0.0198019801980198	0.140014143557141	0.0196039603960396	0	116296	+	1	2	0.000193490088021386	True	False
Poisson	0.0198019801980198	0.140014143557141	0.0196039603960396	0	116813	+	1	2	0.000193490088021386	True	False
Poisson	0.0198019801980198	0.140014143557141	0.0196039603960396	0	117600	+	1	2	0.000193490088021386	True	False
Poisson	4.05940594059406	18.1784607611196	330.456435643564	0	117683	+	1	410	0.912678351376831	False	False
Poisson	0.0396039603960396	0.195999595877538	0.0384158415841583	0	117885	-	1	4	0.000763835209025454	False	False
Poisson	0.0198019801980198	0.140014143557141	0.0196039603960396	0	122443	+	1	2	0.000193490088021386	True	False
Poisson	2.46534653465347	21.0026495263981	441.111287128712	0	124780	+	211	249	0	True	True	y*

## Sheet: Table S4
p-value calculation type	mean	sd	variance	lambda	Position	Strand	Count	Vicinity	p-value	Is Local Maximum	Passed	Notes
Poisson	0.772277227722772	3.89584698908674	15.1776237623762	0	571	-	37	78	0	True	True
Poisson	0.316831683168317	1.51611802356747	2.29861386138613	0	992	+	12	32	0	True	True
Poisson	13.4851485148515	71.1525985275852	5062.69227722771	0	1073	+	633	1362	0	True	True	y*
Poisson	79.3267326732673	204.016524277368	41622.7421782178	0	1868	+	1035	8012	0	True	True	y*
Poisson	13.970297029703	119.032974880538	14168.8491089109	0	1870	-	1196	1411	0	True	True	y*
Poisson	0.297029702970297	1.37509675627169	1.89089108910891	0	2579	-	11	30	7.7715611723761E-16	True	True
Poisson	0.0198019801980198	0.199007438041998	0.0396039603960395	0	3445	-	2	2	1.27505199098987E-06	True	True
Poisson	0.099009900990099	0.818595754875989	0.670099009900991	0	3728	-	8	10	2.33146835171283E-15	True	True
Poisson	0.0594059405940594	0.420042430671422	0.176435643564357	0	4903	+	3	6	4.9486761277695E-07	True	True	**
Poisson	0.0198019801980198	0.199007438041998	0.0396039603960395	0	8244	+	2	2	1.27505199098987E-06	True	True	**
Poisson	0.0198019801980198	0.199007438041998	0.0396039603960395	0	9275	+	2	2	1.27505199098987E-06	True	True	**
Poisson	0.0198019801980198	0.199007438041998	0.0396039603960395	0	9411	-	2	2	1.27505199098987E-06	True	True	y*
Poisson	158.861386138614	863.794593982887	746141.10059406	0	11981	+	6998	16045	0	True	True
Poisson	89.2871287128713	266.215038517123	70870.4467326731	0	86533	+	1359	9018	0	False	True
Poisson	17.4455445544554	82.0476051140465	6731.80950495052	0	13434	+	744	1762	0	True	True
Poisson	0.178217821782178	0.69851327265787	0.487920792079208	0	13544	+	5	18	3.82066398518788E-08	True	True
Poisson	79.2871287128713	204.031925768183	41629.0267326732	0	1883	+	865	8008	0	False	True
Poisson	0.0198019801980198	0.199007438041998	0.0396039603960395	0	15593	-	2	2	1.27505199098987E-06	True	True
Poisson	0.0198019801980198	0.199007438041998	0.0396039603960395	0	15860	-	2	2	1.27505199098987E-06	True	True
Poisson	0.0198019801980198	0.199007438041998	0.0396039603960395	0	15913	-	2	2	1.27505199098987E-06	True	True
Poisson	53.8613861386139	265.569916583297	70527.3805940594	0	16143	+	2057	5440	0	True	True
Poisson	446.663366336634	2022.99285355746	4092500.08554456	0	43136	-	597	45113	5.58220136781529E-12	False	True
Poisson	0.0594059405940594	0.369371958281021	0.136435643564357	0	17826	+	3	6	4.9486761277695E-07	True	True	**
Poisson	158.861386138614	863.794593982887	746141.10059406	0	11969	+	426	16045	0	False	True
Poisson	7.92079207920792	32.8973200027956	1082.23366336634	0	19408	+	232	800	0	True	True
Poisson	0.574257425742574	2.04619908441708	4.18693069306929	0	20626	+	14	58	1.11022302462516E-16	True	True
Poisson	334.821782178218	2071.68191282368	4291865.94792079	0	111438	+	316	33817	0.841693412399728	False	False
Poisson	0.237623762376238	1.42231160335199	2.02297029702971	0	21108	+	11	24	0	True	True
Poisson	338.683168316832	2102.26878362731	4419534.03861387	0	118459	-	249	34207	0.999999807907924	False	False
Poisson	0.297029702970297	2.22954952604981	4.97089108910892	0	21226	-	22	30	0	True	True	y*
Poisson	0.0396039603960396	0.398014876083995	0.158415841584158	0	21508	-	4	4	7.85571052652756E-10	True	True	**
Poisson	0.0198019801980198	0.199007438041998	0.0396039603960395	0	21905	-	2	2	1.27505199098987E-06	True	True
Poisson	246.366336633663	1421.8993123479	2021797.65445544	0	86535	-	192	24883	0.999813751449334	False	False
Poisson	0.099009900990099	0.670894186814128	0.450099009900991	0	22460	-	6	10	1.69715352882349E-11	True	True
Poisson	0.633663366336634	3.5375776239603	12.5144554455446	0	25533	+	34	64	0	True	True
Poisson	0.811881188118812	4.9793832374846	24.7942574257426	0	25535	-	41	82	0	True	True
Poisson	71.5544554455445	342.943303630426	117610.109504951	0	43207	-	139	7227	5.60773649738167E-13	False	True
Poisson	31.8811881188119	227.995802028402	51982.0857425743	0	99383	-	137	3220	0	False	True
Poisson	0.0198019801980198	0.199007438041998	0.0396039603960395	0	25737	+	2	2	1.27505199098987E-06	True	True
Poisson	89.5247524752475	266.1381067814	70829.4918811881	0	86505	+	103	9042	0.0724058582710125	False	False
Poisson	0.0198019801980198	0.199007438041998	0.0396039603960395	0	27419	+	2	2	1.27505199098987E-06	True	True	**
Poisson	89.4851485148515	266.151220694604	70836.4722772277	0	86483	+	92	9038	0.36900690065802	False	False
Poisson	0.356435643564356	2.26973195957515	5.15168316831683	0	28305	-	18	36	0	True	True
Poisson	53.8613861386139	265.569916583297	70527.3805940594	0	16132	+	58	5440	0.259228363338296	False	False
Poisson	13.970297029703	119.032974880538	14168.8491089109	0	1889	-	56	1411	0	False	True
Poisson	94.1782178217822	348.169309274658	121221.867920792	0	43185	-	55	9512	0.999991495908927	False	False
Poisson	1.20792079207921	5.7901931430362	33.5263366336634	0	28991	-	52	122	0	True	True
Poisson	0.099009900990099	0.591691651032014	0.350099009900991	0	33606	-	5	10	1.20203014208897E-09	True	True
Poisson	0.97029702970297	3.08043972687198	9.4891089108911	0	33919	+	20	98	0	True	True
Poisson	39.6237623762376	209.2448255745	43783.3970297029	0	42425	-	51	4002	0.0337799330918988	False	False
Poisson	497.544554455446	2039.46788415387	4159429.25049505	0	43147	-	46	50252	1	False	False
Poisson	17.9009900990099	88.3529857956703	7806.25009900991	0	60221	+	45	1808	2.10127266697668E-08	False	True
Poisson	0.099009900990099	0.574542435248251	0.330099009900991	0	34385	+	4	10	7.30165781170911E-08	True	True
Poisson	15.6435643564356	68.8603781805496	4741.75168316831	0	47245	+	38	1580	4.86405867250461E-07	False	True
Poisson	0.0198019801980198	0.199007438041998	0.0396039603960395	0	34559	-	2	2	1.27505199098987E-06	True	True
Poisson	33.5841584158416	183.761055032166	33768.1253465346	0	65864	+	36	3392	0.299941354534304	False	False
Poisson	0.128712871287129	1.10148414729068	1.21326732673268	0	34717	-	11	13	0	True	True	**
Poisson	39.7227722772277	224.354947296104	50335.1423762377	0	76822	+	33	4012	0.838343699176408	False	False
Poisson	48.4554455445545	282.413793032581	79757.5504950494	0	60308	-	31	4894	0.995031805005144	False	False
Poisson	0.217821782178218	1.46699666254589	2.15207920792079	0	36764	-	13	22	0	True	True
Poisson	0.257425742574257	1.88495870165123	3.5530693069307	0	39213	-	18	26	0	True	True	**
Poisson	5.38613861386139	28.9402730799244	837.539405940595	0	117733	-	29	544	1.81077375316363E-13	False	True
Poisson	0.0198019801980198	0.199007438041998	0.0396039603960395	0	40165	-	2	2	1.27505199098987E-06	True	True
Poisson	14.7821782178218	88.3892079340453	7812.65207920789	0	60279	+	26	1493	0.00273402907029086	False	False
Poisson	4.41584158415842	23.4888345077965	551.725346534654	0	112164	+	25	446	2.10831352376317E-12	False	True
Poisson	0.099009900990099	0.591691651032014	0.350099009900991	0	42284	-	5	10	1.20203014208897E-09	True	True
Poisson	39.6237623762376	209.2448255745	43783.3970297029	0	42410	-	1644	4002	0	True	True
Poisson	17.4455445544554	82.0476051140465	6731.80950495051	0	13420	+	21	1762	0.164768369776993	False	False
Poisson	0.099009900990099	0.670894186814128	0.450099009900991	0	43118	+	6	10	1.69715352882349E-11	True	True
Poisson	445.811881188119	2023.17409390725	4093233.41425743	0	43124	-	14516	45027	0	True	True
Poisson	72.8613861386139	342.719332098526	117456.54059406	0	43196	-	2882	7359	0	True	True
Poisson	17.8712871287129	88.3588890113877	7807.29326732673	0	60183	+	18	1805	0.425709688999948	False	False
Poisson	79.3267326732673	204.016524277368	41622.7421782178	0	1857	+	17	8012	1	False	False
Poisson	334.821782178218	2071.68191282368	4291865.94792079	0	111426	+	17	33817	1	False	False
Poisson	9.79207920792079	48.8447165682601	2385.80633663367	0	117724	+	17	989	0.0118107482443506	False	False
Poisson	338.683168316832	2102.26878362731	4419534.03861387	0	118471	-	16	34207	1	False	False
Poisson	13.4851485148515	71.1525985275852	5062.69227722772	0	1060	+	15	1362	0.280804573848214	False	False
Poisson	0.108910891089109	0.733498331272947	0.538019801980198	0	43728	+	7	11	4.45643522084538E-13	True	True	**
Poisson	0.316831683168317	1.64274582981852	2.69861386138615	0	44437	-	15	32	0	True	True
Poisson	0.0198019801980198	0.199007438041998	0.0396039603960395	0	44714	+	2	2	1.27505199098987E-06	True	True
Poisson	31.8712871287129	227.99717820036	51982.7132673267	0	99394	-	13	3219	0.999867407987159	False	False
Poisson	4.89108910891089	21.2983102569659	453.61801980198	0	115592	+	13	494	0.000566101502635918	False	False
Poisson	0.495049504950495	2.53623249082665	6.43247524752477	0	46944	-	22	50	0	True	True
Poisson	15.6435643564356	68.8603781805496	4741.75168316831	0	47257	+	618	1580	0	True	True
Poisson	0.0198019801980198	0.199007438041998	0.0396039603960395	0	48460	+	2	2	1.27505199098987E-06	True	True	**
Poisson	0.97029702970297	3.08043972687198	9.4891089108911	0	33900	+	11	98	5.95135496439525E-10	True	True
Poisson	6.96039603960396	28.5394186318079	814.498415841583	0	54536	+	218	703	0	True	True
Poisson	0.0792079207920792	0.391999191755077	0.153663366336633	0	54773	+	3	8	1.53950128289893E-06	True	True
Poisson	0.0396039603960396	0.398014876083995	0.158415841584158	0	56896	-	4	4	7.85571052652756E-10	True	True	**
Poisson	0.554455445544555	3.39256613060011	11.509504950495	0	59664	+	27	56	0	True	True
Poisson	18.3762376237624	88.3009458029923	7797.05702970298	0	60232	+	807	1856	0	True	True	y*
Poisson	5.98019801980198	36.6652369958302	1344.3396039604	0	112173	-	11	604	0.0196495150105169	False	False
Poisson	158.861386138614	863.794593982887	746141.10059406	0	11958	+	10	16045	1	False	False
Poisson	8.35643564356436	37.4370362497931	1401.53168316832	0	68646	-	10	844	0.220996712288708	False	False
Poisson	48.4752475247525	282.410431608303	79755.6518811881	0	60291	-	2719	4896	0	True	True
Poisson	17.8712871287129	88.3588890113877	7807.29326732673	0	60202	+	9	1805	0.983512211131387	False	False
Poisson	1.69306930693069	11.2842745218799	127.334851485148	0	60525	+	94	171	0	True	True
Poisson	0.554455445544555	2.04682802171923	4.18950495049506	0	20614	+	8	56	8.29620616649152E-09	False	True
Poisson	71.4950495049505	342.955671297688	117618.592475248	0	43219	-	8	7221	1	False	False
Poisson	23.7524752475248	227.416508017364	51718.2681188119	0	99323	-	8	2399	0.999821705281562	False	False
Poisson	4.89108910891089	24.453998033082	597.998019801981	0	102999	-	8	494	0.0612157847842315	False	False
Poisson	0.465346534653465	3.01185775373155	9.07128712871288	0	61977	-	30	47	0	True	True
Poisson	0.0792079207920792	0.46223734848737	0.213663366336634	0	64834	+	4	8	2.43233095886808E-08	True	True	y*
Poisson	6.96039603960396	28.5394186318079	814.498415841583	0	54524	+	7	703	0.395385285284211	False	False
Poisson	0.0198019801980198	0.199007438041998	0.0396039603960395	0	65796	+	2	2	1.27505199098987E-06	True	True
Poisson	7.92079207920792	32.8973200027956	1082.23366336634	0	19396	+	6	800	0.676855954969934	False	False
Poisson	33.5841584158416	183.761055032166	33768.1253465346	0	65883	+	1666	3392	0	True	True
Poisson	0.198019801980198	1.03942101171949	1.08039603960396	0	39324	-	6	20	1.99244010179456E-09	False	True
Poisson	39.6237623762376	209.2448255745	43783.3970297028	0	42437	-	6	4002	0.99999999996099	False	False
Poisson	0.237623762376238	0.918134138908746	0.842970297029705	0	68629	+	6	24	6.89684520605027E-09	True	True
Poisson	8.35643564356436	37.4370362497931	1401.53168316832	0	68634	-	313	844	0	True	True
Poisson	0.277227722772277	1.46368583979752	2.14237623762376	0	70894	+	11	28	3.33066907387547E-16	True	True
Poisson	0.237623762376238	1.11488577757083	1.24297029702971	0	78562	+	6	24	6.89684520605027E-09	False	True
Poisson	303.960396039604	2073.40205903627	4298996.09841583	0	111496	+	6	30700	1	False	False
Poisson	310.09900990099	2104.07141278499	4427116.51009901	0	118401	-	6	31320	1	False	False
Poisson	17.4455445544554	82.0476051140465	6731.80950495051	0	13406	+	5	1762	0.999512620321874	False	False
Poisson	0.099009900990099	0.995037190209989	0.990099009900991	0	70909	-	10	10	0	True	True
Poisson	53.8613861386139	265.569916583297	70527.3805940594	0	16120	+	5	5440	1	False	False
Poisson	0.633663366336634	3.5375776239603	12.5144554455446	0	25520	+	5	64	5.23982522434574E-05	False	False
Poisson	0.0792079207920792	0.560056574228563	0.313663366336634	0	71394	+	4	8	2.43233095886808E-08	True	True
Poisson	0.0198019801980198	0.199007438041998	0.0396039603960395	0	74217	-	2	2	1.27505199098987E-06	True	True
Poisson	39.7227722772277	224.354947296104	50335.1423762377	0	76811	+	5	4012	0.999999999994735	False	False
Poisson	246.366336633663	1421.8993123479	2021797.65445544	0	86546	-	5	24883	1	False	False
Poisson	0.217821782178218	1.30846444656353	1.71207920792079	0	75779	+	11	22	0	True	True
Poisson	7.4950495049505	48.4595963174222	2348.33247524752	0	76829	-	353	757	0	True	True
Poisson	4.87128712871287	21.3014850967423	453.753267326733	0	115628	+	5	492	0.361467065006442	False	False
Poisson	39.7227722772277	224.354947296104	50335.1423762378	0	76833	+	1899	4012	0	True	True
Poisson	0.0198019801980198	0.199007438041998	0.0396039603960395	0	77169	+	2	2	1.27505199098987E-06	True	True	**
Poisson	0.0792079207920792	0.611280104646497	0.373663366336632	0	78135	-	6	8	3.62132546172234E-12	True	True	**
Poisson	0.237623762376238	1.11488577757083	1.24297029702971	0	78576	+	7	24	2.04168459916332E-10	True	True
Poisson	0.237623762376238	0.918134138908746	0.842970297029704	0	68603	+	4	24	5.18221829781673E-06	False	False
Poisson	1.7029702970297	11.3829210262177	129.570891089109	0	78631	-	109	172	0	True	True
Poisson	0.0396039603960396	0.313712992373855	0.0984158415841581	0	81530	+	3	4	9.93098911994394E-08	True	True	y*
Poisson	246.366336633663	1421.8993123479	2021797.65445544	0	86557	-	4	24883	1	False	False
Poisson	0.138613861386139	0.616923057930192	0.380594059405939	0	86173	+	4	14	3.79987628362777E-07	True	True
Poisson	89.5247524752475	266.1381067814	70829.491881188	0	86518	+	1810	9042	0	True	True
Poisson	0.099009900990099	0.591691651032014	0.350099009900991	0	110521	-	4	10	7.30165781170911E-08	False	True
Poisson	1.22772277227723	7.23585680913989	52.3576237623762	0	112030	+	4	124	0.00849080155067294	False	False
Poisson	1.24752475247525	7.18666256421443	51.6481188118811	0	117867	-	4	126	0.0090523349402265	False	False
Poisson	246.366336633663	1421.8993123479	2021797.65445544	0	86524	-	10876	24883	0	True	True
Poisson	0.772277227722772	3.89584698908674	15.1776237623762	0	589	-	3	78	0.00805701260043712	False	False
Poisson	0.316831683168317	1.51611802356747	2.29861386138613	0	978	+	3	32	0.000326299538802366	False	False
Poisson	79.2871287128713	204.031925768183	41629.0267326732	0	1899	+	3	8008	1	False	False
Poisson	0.0198019801980198	0.199007438041998	0.0396039603960395	0	87049	+	2	2	1.27505199098987E-06	True	True
Poisson	0.198019801980198	1.40726544745615	1.98039603960396	0	87470	-	11	20	0	True	True
Poisson	1.20792079207921	5.7901931430362	33.5263366336634	0	29005	-	3	122	0.0344601316720927	False	False
Poisson	517.138613861386	2036.33065600704	4146642.54059406	0	43173	-	3	52231	1	False	False
Poisson	0.0198019801980198	0.199007438041998	0.0396039603960395	0	90115	+	2	2	1.27505199098987E-06	True	True	**
Poisson	1.98019801980198	9.90250493362141	98.0596039603963	0	92834	-	87	200	0	True	True
Poisson	0.138613861386139	0.616923057930193	0.38059405940594	0	86158	+	3	14	1.3771085085823E-05	False	False
Poisson	1.98019801980198	9.90250493362141	98.0596039603964	0	92850	-	3	200	0.139321136322072	False	False
Poisson	4.43564356435644	23.485491624228	551.568316831682	0	112148	+	3	448	0.646729797067369	False	False
Poisson	0.0594059405940594	0.420042430671422	0.176435643564357	0	121037	-	3	6	4.9486761277695E-07	True	True
Poisson	50.019801980198	170.067397239919	28922.9196039604	0	1827	+	2	5052	1	False	False
Poisson	13.970297029703	119.032974880538	14168.8491089109	0	1900	-	2	1411	0.999903585693288	False	False
Poisson	0.0396039603960396	0.280028287114282	0.0784158415841585	0	2749	-	2	4	1.00502662317981E-05	False	False
Poisson	0.099009900990099	0.640389732819781	0.410099009900991	0	92862	+	5	10	1.20203014208897E-09	True	True
Poisson	0.0396039603960396	0.280028287114282	0.0784158415841585	0	5781	+	2	4	1.00502662317981E-05	True	False
Poisson	0.376237623762376	1.47547609366275	2.17702970297029	0	99304	-	11	38	1.18793863634892E-14	True	True
Poisson	32	227.980700937601	51975.2	0	99371	-	2286	3232	0	True	True
Poisson	0.495049504950495	3.37231007582707	11.3724752475248	0	99863	-	30	50	0	True	True
Poisson	0.178217821782178	0.69851327265787	0.487920792079208	0	13530	+	2	18	0.00082587454247407	False	False
Poisson	0.0198019801980198	0.199007438041998	0.0396039603960395	0	101111	-	2	2	1.27505199098987E-06	True	True	**
Poisson	0.0396039603960396	0.398014876083995	0.158415841584158	0	102823	-	4	4	7.85571052652756E-10	True	True
Poisson	4.95049504950495	24.4443761375183	597.527524752476	0	102986	-	184	500	0	True	True	y*
Poisson	0.574257425742574	2.04619908441708	4.18693069306929	0	20638	+	2	58	0.0206486707107524	False	False
Poisson	0.514851485148515	2.037713725655	4.1522772277228	0	20664	+	2	52	0.0155387863394008	False	False
Poisson	0.0396039603960396	0.398014876083995	0.158415841584158	0	104841	+	4	4	7.85571052652756E-10	True	True
Poisson	0.0198019801980198	0.199007438041998	0.0396039603960395	0	105117	-	2	2	1.27505199098987E-06	True	True
Poisson	0.0792079207920792	0.577636015442798	0.333663366336632	0	108859	+	5	8	3.20490189942291E-10	True	True
Poisson	0.0792079207920792	0.365600008666074	0.133663366336633	0	27481	-	2	8	7.8055988933845E-05	False	False
Poisson	0.0198019801980198	0.199007438041998	0.0396039603960395	0	109123	+	2	2	1.27505199098987E-06	True	True
Poisson	0.0198019801980198	0.199007438041998	0.0396039603960395	0	109249	+	2	2	1.27505199098987E-06	True	True
Poisson	0.0396039603960396	0.241693693720292	0.0584158415841585	0	42403	+	2	4	1.00502662317981E-05	True	False
Poisson	0.0396039603960396	0.241693693720292	0.0584158415841585	0	42751	-	2	4	1.00502662317981E-05	True	False
Poisson	445.722772277228	2023.19387661594	4093313.46237624	0	43106	-	2	45018	1	False	False
Poisson	516.19801980198	2036.56764689907	4147607.78039603	0	43160	-	2	52136	1	False	False
Poisson	71.4356435643564	342.967969811806	117627.028316832	0	43230	-	2	7215	1	False	False
Poisson	0.0198019801980198	0.199007438041998	0.0396039603960395	0	111254	-	2	2	1.27505199098987E-06	True	True
Poisson	0.504950495049505	2.53623249082664	6.43247524752473	0	46964	-	2	51	0.0147657949458758	False	False
Poisson	0.0594059405940594	0.310540888715732	0.0964356435643566	0	47016	-	2	6	3.34208473987685E-05	False	False
Poisson	334.90099009901	2071.66907350064	4291812.75009902	0	111450	+	17362	33825	0	True	True
Poisson	0.554455445544555	3.39256613060011	11.509504950495	0	59648	+	2	56	0.0188552174391852	False	False
Poisson	31.009900990099	272.775456925637	74406.4499009901	0	60242	-	2	3132	0.99999999998252	False	False
Poisson	48.4554455445545	282.413793032581	79757.5504950493	0	60319	-	2	4894	1	False	False
Poisson	0.465346534653465	3.01185775373155	9.07128712871288	0	61990	-	2	47	0.0118963607089089	False	False
Poisson	1.22772277227723	7.2358568091399	52.3576237623762	0	112011	+	53	124	0	True	True
Poisson	0.237623762376238	0.918134138908745	0.842970297029703	0	68584	+	2	24	0.00187320457038131	False	False
Poisson	0.0396039603960396	0.241693693720292	0.0584158415841585	0	68776	-	2	4	1.00502662317981E-05	True	False
Poisson	0.0396039603960396	0.280028287114282	0.0784158415841585	0	69430	+	2	4	1.00502662317981E-05	True	False
Poisson	4.43564356435644	23.485491624228	551.568316831682	0	112156	+	179	448	0	True	True	y*
Poisson	0.217821782178218	1.30846444656353	1.71207920792079	0	75767	+	2	22	0.00146418046527808	False	False
Poisson	39.7227722772277	224.354947296104	50335.1423762377	0	76795	+	2	4012	0.999999999999995	False	False
Poisson	5.98019801980198	36.6652369958302	1344.3396039604	0	112160	-	344	604	0	True	True
Poisson	1.7029702970297	11.3829210262177	129.570891089109	0	78650	-	2	172	0.243561089693844	False	False
Poisson	0.0396039603960396	0.241693693720292	0.0584158415841585	0	84842	-	2	4	1.00502662317981E-05	True	False
Poisson	0.0396039603960396	0.241693693720292	0.0584158415841585	0	85605	+	2	4	1.00502662317981E-05	True	False
Poisson	0.138613861386139	0.616923057930192	0.380594059405939	0	86204	+	2	14	0.000400199897432119	False	False
Poisson	53.5841584158416	214.803131603184	46140.3853465347	0	86472	+	2	5412	1	False	False
Poisson	0.0396039603960396	0.241693693720292	0.0584158415841585	0	86981	-	2	4	1.00502662317981E-05	True	False
Poisson	0.0198019801980198	0.199007438041998	0.0396039603960395	0	114742	-	2	2	1.27505199098987E-06	True	True	**
Poisson	0.198019801980198	1.03942101171949	1.08039603960396	0	114930	+	8	20	1.07969189144796E-12	True	True
Poisson	0.0396039603960396	0.241693693720292	0.0584158415841585	0	98655	+	2	4	1.00502662317981E-05	True	False
Poisson	32.0891089108911	227.968554805697	51969.661980198	0	99357	-	2	3241	0.999999999993652	False	False
Poisson	4.37623762376238	15.7790059795594	248.97702970297	0	99429	-	2	442	0.812015329886211	False	False
Poisson	0.495049504950495	3.37231007582707	11.3724752475248	0	99877	-	2	50	0.014015135122574	False	False
Poisson	4.91089108910891	21.294177143013	453.441980198019	0	115606	+	159	496	0	True	True
Poisson	4.43564356435644	24.4799574515905	599.268316831683	0	102940	-	2	448	0.819052757328232	False	False
Poisson	4.89108910891089	24.453998033082	597.998019801981	0	103011	-	2	494	0.865870226681005	False	False
Poisson	0.0792079207920792	0.365600008666074	0.133663366336633	0	104548	+	2	8	7.8055988933845E-05	True	False
Poisson	0.0792079207920792	0.365600008666074	0.133663366336633	0	104559	+	2	8	7.8055988933845E-05	False	False
Poisson	0.0396039603960396	0.241693693720292	0.0584158415841585	0	104972	-	2	4	1.00502662317981E-05	True	False
Poisson	9.79207920792079	48.8447165682601	2385.80633663367	0	117737	+	428	989	0	True	True	y*
Poisson	5.40594059405941	28.9368893344885	837.343564356435	0	117761	-	215	546	0	True	True	y*
Poisson	1.24752475247525	7.18666256421442	51.648118811881	0	117886	-	54	126	0	True	True
Poisson	0.0396039603960396	0.280028287114282	0.0784158415841585	0	109582	+	4	4	1.00502662317981E-05	True	True
Poisson	0.099009900990099	0.591691651032014	0.350099009900991	0	110539	-	2	10	0.000150215692085287	False	False
Poisson	338.782178217822	2102.25277549566	4419466.73207921	0	118447	-	17584	34217	0	True	True	***
Poisson	0.099009900990099	0.591691651032014	0.350099009900991	0	119373	+	4	10	7.30165781170911E-08	True	True
Poisson	4.79207920792079	21.3093016458462	454.086336633663	0	115568	+	2	484	0.856708100218693	False	False
Poisson	9.79207920792079	48.8447165682601	2385.80633663367	0	117709	+	2	989	0.996717178930163	False	False
Poisson	5.40594059405941	28.9368893344885	837.343564356435	0	117749	-	2	546	0.905632599479335	False	False
Poisson	5.40594059405941	28.9368893344885	837.343564356434	0	117779	-	2	546	0.905632599479335	False	False
Poisson	0.099009900990099	0.591691651032014	0.35009900990099	0	119358	+	2	10	0.000150215692085287	False	False
Poisson	0.0198019801980198	0.199007438041998	0.0396039603960395	0	120097	-	2	2	1.27505199098987E-06	True	True
Poisson	0.0396039603960396	0.280028287114282	0.0784158415841585	0	120314	-	2	4	1.00502662317981E-05	False	False
Poisson	0.0198019801980198	0.199007438041998	0.0396039603960395	0	120648	-	2	2	1.27505199098987E-06	True	True
Poisson	0.0198019801980198	0.199007438041998	0.0396039603960395	0	120774	-	2	2	1.27505199098987E-06	True	True
Poisson	0.0198019801980198	0.199007438041998	0.0396039603960395	0	124780	+	2	2	1.27505199098987E-06	True	True
Poisson	13.4851485148515	71.1525985275852	5062.69227722772	0	1046	+	1	1362	0.999979844324177	False	False
Poisson	0.0198019801980198	0.140014143557141	0.0196039603960396	0	2222	+	1	2	0.000193490088021386	True	False
Poisson	0.0198019801980198	0.140014143557141	0.0196039603960396	0	2764	+	1	2	0.000193490088021386	True	False
Poisson	0.0198019801980198	0.140014143557141	0.0196039603960396	0	3602	+	1	2	0.000193490088021386	True	False
Poisson	0.0198019801980198	0.140014143557141	0.0196039603960396	0	4016	+	1	2	0.000193490088021386	True	False
Poisson	0.0198019801980198	0.140014143557141	0.0196039603960396	0	18557	-	1	2	0.000193490088021386	False	False
Poisson	7.92079207920792	32.8973200027956	1082.23366336634	0	19370	+	1	800	0.996760730178922	False	False
Poisson	0.534653465346535	2.04237291617199	4.17128712871288	0	20601	+	1	54	0.100889075218703	False	False
Poisson	0.237623762376238	1.42231160335199	2.0229702970297	0	21091	+	1	24	0.024134531689078	False	False
Poisson	0.0198019801980198	0.140014143557141	0.0196039603960396	0	22142	+	1	2	0.000193490088021386	True	False
Poisson	0.0198019801980198	0.140014143557141	0.0196039603960396	0	26011	+	1	2	0.000193490088021386	True	False
Poisson	0.0198019801980198	0.140014143557141	0.0196039603960396	0	30153	-	1	2	0.000193490088021386	False	False
Poisson	0.0198019801980198	0.140014143557141	0.0196039603960396	0	31007	+	1	2	0.000193490088021386	True	False
Poisson	0.0198019801980198	0.140014143557141	0.0196039603960396	0	37299	-	1	2	0.000193490088021386	False	False
Poisson	0.099009900990099	0.591691651032014	0.35009900990099	0	42250	-	1	10	0.00458965172932846	False	False
Poisson	39.6237623762376	209.2448255745	43783.3970297028	0	42450	-	1	4002	1	False	False
Poisson	0.0198019801980198	0.140014143557141	0.0196039603960396	0	42510	-	1	2	0.000193490088021386	False	False
Poisson	0.0198019801980198	0.140014143557141	0.0196039603960396	0	43330	-	1	2	0.000193490088021386	False	False
Poisson	0.0198019801980198	0.140014143557141	0.0196039603960396	0	44640	+	1	2	0.000193490088021386	True	False
Poisson	0.0198019801980198	0.140014143557141	0.0196039603960396	0	47105	+	1	2	0.000193490088021386	True	False
Poisson	0.0396039603960396	0.195999595877538	0.0384158415841583	0	47133	-	1	4	0.000763835209025454	False	False
Poisson	15.6435643564356	68.8603781805496	4741.75168316832	0	47223	+	1	1580	0.999997324945328	False	False
Poisson	0.0198019801980198	0.140014143557141	0.0196039603960396	0	47394	-	1	2	0.000193490088021386	False	False
Poisson	17.8316831683168	88.3693464168349	7809.14138613858	0	60254	+	1	1801	0.999999660618992	False	False
Poisson	0.0198019801980198	0.140014143557141	0.0196039603960396	0	60488	-	1	2	0.000193490088021386	False	False
Poisson	0.0198019801980198	0.140014143557141	0.0196039603960396	0	63750	-	1	2	0.000193490088021386	False	False
Poisson	0.0198019801980198	0.140014143557141	0.0196039603960396	0	64339	-	1	2	0.000193490088021386	False	False
Poisson	33.5841584158416	183.761055032166	33768.1253465346	0	65849	+	1	3392	0.99999999999991	False	False
Poisson	0.277227722772277	1.46368583979752	2.14237623762376	0	70875	+	1	28	0.0320122388754512	False	False
Poisson	0.0198019801980198	0.140014143557141	0.0196039603960396	0	71786	+	1	2	0.000193490088021386	True	False
Poisson	7.4950495049505	48.4595963174222	2348.33247524752	0	76840	-	1	757	0.995278203428751	False	False
Poisson	0.0198019801980198	0.140014143557141	0.0196039603960396	0	83542	-	1	2	0.000193490088021386	False	False
Poisson	0.0198019801980198	0.140014143557141	0.0196039603960396	0	85949	+	1	2	0.000193490088021386	True	False
Poisson	0.0396039603960396	0.195999595877538	0.0384158415841584	0	86421	+	1	4	0.000763835209025454	True	False
Poisson	1.47524752475248	9.29472329809332	86.3918811881187	0	86445	+	1	149	0.433856174120481	False	False
Poisson	0.0198019801980198	0.140014143557141	0.0196039603960396	0	88993	+	1	2	0.000193490088021386	True	False
Poisson	0.0198019801980198	0.140014143557141	0.0196039603960396	0	99369	+	1	2	0.000193490088021386	True	False
Poisson	0.0198019801980198	0.140014143557141	0.0196039603960396	0	100171	-	1	2	0.000193490088021386	False	False
Poisson	0.0198019801980198	0.140014143557141	0.0196039603960396	0	103623	-	1	2	0.000193490088021386	False	False
Poisson	0.0198019801980198	0.140014143557141	0.0196039603960396	0	111363	+	1	2	0.000193490088021386	True	False
Poisson	0.0198019801980198	0.140014143557141	0.0196039603960396	0	111453	-	1	2	0.000193490088021386	False	False
Poisson	3.58415841584158	23.3011876636075	542.945346534653	0	112101	+	1	362	0.872743669797043	False	False
Poisson	4.43564356435644	23.485491624228	551.568316831682	0	112123	+	1	448	0.935601545183235	False	False
Poisson	4.68316831683168	21.3011411398871	453.738613861389	0	115643	+	1	473	0.947432616512144	False	False
Poisson	0.0198019801980198	0.140014143557141	0.0196039603960396	0	116918	+	1	2	0.000193490088021386	True	False
Poisson	4.4950495049505	28.800216583344	829.452475247521	0	117794	-	1	454	0.938652564389907	False	False
Poisson	0.0198019801980198	0.140014143557141	0.0196039603960396	0	118443	+	1	2	0.000193490088021386	True	False
Poisson	0.0198019801980198	0.140014143557141	0.0196039603960396	0	118532	-	1	2	0.000193490088021386	False	False
Poisson	0.0198019801980198	0.140014143557141	0.0196039603960396	0	118696	-	1	2	0.000193490088021386	False	False
Poisson	0.0297029702970297	0.170613337377501	0.0291089108910891	0	119116	+	1	3	0.000432494444219333	False	False

## Sheet: Table S5
Name	TSS	Splice sites	TES	Strand	Non-cap-sel.	Cap-sel.	Non-cap-sel. Rel. Abundance	Cap-sel. Rel. Abundance	Type	Length (bp)	TSS p-value	TES p-value	Prev. detected (Ref.)	Prev. Detected (Technique)	Prev. detected (Strain)	Prev. detected (TSS)	Prev. detected (TES)	Prev. detected (Length)
ORF0-1-C	160		1076	+	✓	✓	0.00240712	0.000494345	c	907	0	4.5692116756868E-11	(9)	Northern blot	Oka
ORF0-1-C-SP	160	..584, 715..	1076	+	✓	✓	0.00586081	0.00134462	sp	776	0	4.5692116756868E-11	(25), (4), (24)	5' and 3' RACE, Pyrosequencing	Oka (ATCC VR-795), Ellen, Oka	_,148	_, 1086	938
ORF0-1-2-C	160		1883	+	✓	✓	0.00188383	5.93214e-05	c	1723	0	0
TRO-0-1-C	666		1067	+	✓	✓	0.000313972	0.000533892	c	401	3.34208473987685E-05	0
ORF2	1158		1883	+	✓	✓	0.0014652	0.000435023	mo	725	0	0	(10)	Northern blot	ROka			900bp
TRO2	1669		1868	+	✓	✓	0.00115123	0.0723127	tr	199	3.88887628362777E-05	1.35533892109407E-07
ORF3	2487		1870	-	✓	✓	0.000523286	0.0154038	mo	617	7.30165781170911E-08	0	(11)	Northern blot	Scott, Ellen			1kb
ORF4	4181		2585	-	✓	✓	0.029618	0.000257059	mo	1596	0	0	(11)	Northern blot, S1 nuclease	Scott, Ellen	4179	2579	1600
ORF4-AT	4181		2750	-	✓	✓	0.000523286	9.88689e-05	at	1431	0	1.27505199098987E-06
ORF4-3	4181		1870	-	✓		0.00156986		bi	2311	0	0
ORF5-4-S	5517		2585	-	✓	✓	0.00209314	7.90952e-05	s	2932	1.27453603226968E-13	0
ORF5-4-3	5688		1870	-	✓		0.000418629		tri	3818	1.27453603226968E-13	0
ORF5-4-3-SP	5688	..5005, 4154..	1870	-	✓		0.000313972		sp	2967	1.27453603226968E-13	0
ORF5-4	5688		2585	-	✓		0.00795395		bi	3103	0	0	(11)	Northern blot	Scott, Ellen			3kb
ORF5-4-AT	5688		2750	-	✓		0.000418629		at	2938	0	1.27505199098987E-06
ORF5-4-SP	5688	..5005, 4154..	2585	-	✓		0.000313972		sp	2249	0	0
ORF7	8482		9403	+	✓	✓	0.00659341	5.93214e-05	mo	921	0	1.11022302462516E-16
ORF8	10740		9411	-	✓		0.00125589		mo	1329	0	0
ORF9A-9	10451		11980	+	✓	✓	0.00638409	0.000177964	bi	1529	0	0	(3), (2)	Northern blot, Northern blot, 3'RACE	ROka, Ellen		11981	1.7kb, 1.68kb
ORF9A-9-10	10451		13434	+	✓		0.000104657		tri	2983	0	1.41320288804536E-12
ORF9	10949		11980	+	✓	✓	0.138148	0.00154236	mo	1031	0	0	(2)	Northern blot, 3'RACE	Ellen		11981	1.25kb
ORF10	12069		13427	+	✓		0.000209314		mo	1358	7.8055988933845E-05	1.41320288804536E-12
ORF9-10	10949		13427	+	✓		0.00230246		bi	2478	0	1.41320288804536E-12
ORF11	13529		16137	+	✓		0.00680272		mo	2608	0	0
ORF11.5	14285		16137	+	✓		0.000523286		ppc	1852	1.69715352882349E-11	0
ORF11.4	14737		16137	+	✓		0.000523286		ppc	1400	9.93098911994394E-08	0
ORF11.3	14874		16137	+	✓		0.000732601		ppc	1263	1.20203014208897E-09	0
ORF11.2	15459		16137	+		✓		0.0021158	ppc	678	0	0
NCO12	16147		16731	+	✓		0.00198849		nc	584	0	1.78722768917616E-07
ORF12-13	16147		19407	+	✓		0.0354788		bi	3260	0	0	(14)	Northern blot	Scott			3.4kb
ORF12-13-SP	16147	..16711, 16887..	19407	+	✓		0.00418629		sp	3084	0	0
ORF12-13-14-C	16147		21108	+	✓		0.000732601		c	4961	0	0
ORF13	18387		19407	+	✓	✓	0.00261643	0.000197738	mo	1020	0	0	(14)	Northern blot	Scott			1.1kb
ORF13.5	19070		19407	+	✓	✓	0.000209314	0.00537847	ppc	337	0	0
TRO13	19162		19407	+		✓		0.000474571	tr	245	0	0
ORF14-AS-2	20393		21108	+	✓		0.00491889		as	715	0	4.49640324973188E-14
ORF14-AS-1	20393		20626	+		✓		0.000454797	as	233	0	1.11022302462516E-16
ORF14-AS-3	20393		21165	+	✓	✓	0.000837258	7.90952e-05	as	772	0	9.93098911994394E-08
TRO15	21397		21230	-		✓		0.000336154	tr	167	0	0
ORF15	22545		21226	-	✓		0.00973312		mo	1319	0	0	(14)	Northern blot	Scott			1.5kb
NCO15	22545		21905	-	✓	✓	0.00115123	0.000177964	nc	640	0	0
ORF16-ORF15	23862		21226	-	✓		0.000523286		bi	2636	0	0	(14)	Northern blot	Scott			2.5kb
ORF16	23862		21905	-	✓		0.000209314		mo	1957	4.32541003014819E-10	1.53950128289893E-06
ORF17	24017		25533	+	✓		0.00230246		mo	1516	2.43233095886808E-08	0
ORF18	26594		25539	-	✓	✓	0.0172684	5.93214e-05	mo	1055	0	0
ORF18-AT	26594		25450	-	✓		0.00115123		at	1144	0	1.27505199098987E-06
ORF19-ORF18	28905		25539	-	✓		0.00272109		bi	3455	0	1.27505199098987E-06
NCO19-1	28905		28305	-	✓	✓	0.000732601	5.93214e-05	nc	600	0	0
NCO19-2	28696		28305	-		✓		0.000237285	nc	391	0	0
ORF20	30546		28993	-	✓	✓	0.0114076	0.000138417	mo	1553	0	0
ORF20.5	29397		28993	-		✓		0.000435023	ppc	404	0	0
ORF20-AT	30546		28305	-	✓		0.000313972		at	2241	0	3.52895357380589E-09
ORF21	30681		33919	+	✓		0.00177917		mo	3238	1.11022302462516E-15	0	(5), (15), (16), (29)	Northern blot, primer ext., S1 nuclease, primer ext., 3' RACE	Ellen, Oka	30681, 30681	33888, 33888, 33985	3.5kb, 3207, 3214
ORF21.5	32820		33919	+	✓		0.00156986		ppc	1099	0	0
ORF21-AT	30681		33900	+	✓	✓	0.000523286		at	3244	0	0
ORF21.4	33594		33919	+		✓		0.000138417	ppc	325	0	0
TRO21	33696		33919	+		✓		0.000336154	tr	223	2.72520672695009E-10	0
ORF23	43187		42413	-	✓	✓	0.0320251	0.00201693	mo	774	0	0
ORF24	44035		43128	-	✓	✓	0.0566196	0.00682196	mo	907	0	0
ORF24-AT	44035		43197	-	✓	✓	0.0124542	0.00177964	at	838	0	0
ORF24-SP	44035	..43827, 43504..	43128	-	✓	✓	0.000941915	0.00753381	sp	584	0	0
ORF24-23	44035		42413	-	✓	✓	0.0199895	3.95476e-05	bi	1622	0	0
ORF25-24	44663		43197	-	✓		0.000941915		bi	1466	4.91801044333329E-11	0
ORF25-24-23	44756		42417	-	✓		0.000523286		tri	2339	0	0
ORF27	46084		47254	+	✓	✓	0.0216641	0.000276833	mo	1170	0	0
ORF27-S	46177		47254	+	✓		0.00104657	1.97738e-05	s	1077	3.82066398518788E-08	0
ORF27.5	46672		47254	+	✓	✓	0.000523286	0.000593214	ppc	576	1.00502662317981E-05	0
ORF28	50676		46944	-	✓		0.000732601		mo	3732	4.32541003014819E-10	1.16573417585641E-14	(17)	Primer ext.	Ellen [ATCC VR-586]	50636
ORF29	50790		54535	+	✓		0.00115123		mo	3745	1.99244010179456E-09	1.19993570635302E-09	(8), (17), (29)	Northern blot, Primer ext., 3'RACE	Ellen [ATCC VR-586], Ellen (ATCC VR-586)	50857	54535	4.1kb, 4.2kb,
ORF29.5	52109		54535	+	✓	✓	0.00104657		ppc	2426	3.34208473987685E-06	0
TRO29	54369		54535	+		✓		0.000336154	tr	166	0	0
ORF30-31-32	54622		60225	+	✓		0.000313972		tri	5603	1.00502662317981E-06	0
ORF31.5-32	59074		60225	+	✓		0.000523286		bi	1151	3.82066398518788E-08	0
ORF31	56672		59664	+	✓	✓	0.00272109		mo	2992	0	0
ORF31-S	56789		59664	+	✓		0.000104657		s	2875	5.86791293333278E-09	0
ORF31-32	56672		60225	+	✓		0.00104657		bi	3553	0	0
ORF31-32-S	56789		60225	+	✓		0.000523286		bi	3436	5.86791293333278E-09	0
ORF31-32-AT	56672		60525	+	✓		0.000627943		at	3853	0	1.53950128289893E-06
ORF32	59729		60225	+	✓	✓	0.0014652	0.000217512	mo	496	0	0
ORF32-L	59562		60225	+	✓	✓	0.000523286	0.000276833	l	663	3.20490189942291E-10	0
ORF33.5	61330		60291	-	✓	✓	0.00711669	0.000177964	ppc	1039	0	0
ORF33	62200		60291	-	✓	✓	0.0220827	0.000177964	mo	1909	0	0
ORF33-L	62556		60291	-	✓		0.000627943		l	2265	7.30165781170911E-08	0
ORF34	63936		61977	-	✓	✓	0.000209314	0.000118643	mo	1959	0	0
NCO34	62200		61977	-	✓	✓	0.000209314	0.000177964	nc	223	0	0
ORF34-33	63936		60291	-	✓		0.00491889		bi	3645	0	0
ORF35-34-33	64966		60291	-	✓		0.000523286		tri	4678	1.27505199098987E-06	0
ORF36	64393		65883	+	✓	✓	0.0172684		mo	1490	0	0	(26)	S1 nuclease	Dumas	64364	65885	1522
ORF35-AS	64393		64825	+	✓	✓	0.000418629	9.88689e-05	as	432	0	2.43233095886808E-08
ORF36-S	64585		65883	+	✓		0.000418629		s	1298	4.9486761277695E-07	0
ORF36.5	64909		65883	+	✓	✓	0.000209314	9.88689e-05	ppc	974	9.93098911994394E-08	0
ORF36.4	65344		65883	+		✓		0.000257059	ppc	516	7.85571052652756E-10	0
ORF36-37	64393		68631	+	✓		0.000418629		bi	4238	0	0
ORF37	65988		68629	+	✓	✓	0.00596546		mo	2641	0	0
ORF38	70350		68634	-	✓	✓	0.00491889	7.90952e-05	mo	1716	0	0
NCO39	70645		70894	+		✓		0.000138417	nc	249	0	3.33066907387547E-16
ORF40-41	71477		76832	+	✓		0.00533752		bi	5355	0	0
ORF41	75790		76832	+	✓	✓	0.0290947		mo	1042	0	0
NCO43	78274		78576	+		✓		0.00073163	nc	302	0	2.04168459916332E-10
ORF42/ORF45-SP-1	82601	..81536, 78040..	76833	-	✓		0.00470958		sp	5768	0	0
ORF42/ORF45-SP-2	82601	..81536, 79054..78937, 78040..	76833	-	✓		0.000313972		sp	5768	0	0
ORF42-43-AS	77736	..77869,78149..	78576	+	✓	✓	0.00104657	0.00122597	as	562	3.34208473987685E-05	0
ORF43	77736	..77869, 78149..	80221	+	✓		0.00167452		mo	2486	0	1.27505199098987E-06
ORF43-44	77736		81532	+	✓		0.000523286		bi	3796	0	0
ORF44	80320		81532	+	✓		0.00177917		mo	1212	2.96889290929414E-10	0
ORF44-45-46-47-48-C	80320		86516	+	✓		0.000627943		c	6196	2.96889290929414E-10	0
ORF46-47-48-49	82710		86516	+	✓		0.000313972		poly	3806	0	0
ORF48-49	84058		86516	+	✓		0.00240712		bi	2458	0	0
ORF48-49-S-1	84527		86516	+	✓		0.000523286		s	1989	1.5327492830508E-08	0
ORF48-49-S-2	84580		86516	+	✓		0.00230246		s	1936	3.77475828372553E-15	0
ORF48.5-49	84984		86516	+	✓	✓	0.000313972	3.95476e-05	ppc	1532	1.78722768917616E-07	0
ORF49	85851		86516	+	✓		0.00450026		mo	665	0	0
ORF50.4	86943		86528	-		✓		0.0100451	ppc	415	0	0
ORF50.5	87186		86528	-	✓	✓	0.0021978	9.88689e-05	ppc	658	0	0
ORF50	87925		86528	-	✓	✓	0.040293		mo	1397	0	0	(23)	Northern blot, BAC mutagenesis	pOKA			1.3kb
ORF50A	87925	..87760, 86981..	86528	-	✓	✓	0.00387232		sp	618	0	0	(23)	Northern blot, BAC mutagenesis	pOKA			0.6kb
ORF50B	87925	..87760, 86781..	86528	-	✓	✓	0.00512821		sp	418	0	0	(23)	Northern blot, BAC mutagenesis	pOKA			0.3kb
ORF50-L-1	88010		86528	-	✓	✓	0.00125589	7.90952e-05	l	1482	1.03586916821996E-10	0
ORF50B-L-1-SP	88010	..87760, 86781..	86528	-	✓		0.000732601	7.90952e-05	l	1482	1.03586916821996E-10	0
ORF50A-L-1-SP	88010	..87760, 86981..	86528	-	✓		0.000627943	7.90952e-05	l	1482	1.03586916821996E-10	0
ORF50-L-2	88342		86528	-	✓	✓	0.00470958	9.88689e-05	l	1814	0	0
ORF50B-L-2-SP	88342	..87760, 86781..	86528	-	✓		0.000313972	9.88689e-05	l	1814	0	0
ORF50A-L-2-SP	88342	..87760, 86981..	86528	-	✓		0.000313972	9.88689e-05	l	1814	0	0
ORF52	90458		92858	+	✓		0.000313972		mo	2400	4.9486761277695E-07	0
ORF53	93898		92834	-	✓		0.00272109		mo	1064	2.85670548518899E-07	0
ORF54-53	96224		92834	-	✓		0.000627943		bi	3390	3.69965125213145E-06	0
ORF54.4-53	94949		92834	-	✓		0.000523286		ppc, bi	2115	3.20490189942291E-10	0
ORF54.5-53	95754		92834	-	✓		0.000523286		ppc, bi	2920	9.93098911994394E-08	0
ORF57	99831		99371	-	✓	✓	0.0168498	0.0978407	mo	460	0	0
ORF58-57	100278		99371	-	✓	✓	0.00659341	0.000118643	bi	907	0	0
ORF59-58-57	101277		99371	-	✓		0.00397698		tri	1906	4.52959891816818E-12	0
ORF60-59-58-57	101708		99371	-	✓		0.000732601		poly	2337	4.97448344627394E-07	0
ORF61-60-59-58-57	104550*		99371	-	✓		0.000313972		poly	5179	0	0
NCO58	100278		99866	-	✓	✓	0.000523286	0.000395476	nc	412	0	1.00502662317981E-05
ORF60-59-AT	101708		99866	-	✓		0.000313972		at, bi	1842	0	1.00502662317981E-05
TRO61	103185		102986	-		✓		0.00231353	tr	199	1.11022302462516E-15	0
NTO2	108432*		108859	+		✓		9.88689e-05	as	429	0	3.20490189942291E-10
NTO3	108838		109249	+		✓		0.00015819	as	411	3.82066398518788E-08	1.27505199098987E-06
ORF61	104550		102986	-	✓	✓	0.0213501	3.95476e-05	mo	1564	0	0	(18), (2)	Primer ext., Northern blot, 3' RACE	_, Ellen	104550, _	102981	_, 1.54kb
ORF61.5	104332		102986	-	✓		0.000418629		ppc	1346	3.33066907387547E-16	0
ORF62	109204		105117	-	✓		0.0200942		mo	4087	0	0	(2); (8); (19); (29)	Northern blot, S1 nuclease, 3'RACE	Ellen (ATCC VR-586)	109206	105122	4.2kb, 3.35kb
ORF62.3	106352		105117	-	✓		0.000418629		ppc	1235	2.78777001483377E-13	0
ORF62.5	107260		105117	-	✓		0.00209314		ppc	2143	1.9011540119962E-09	0
ORF62-L	109406		105117	-	✓		0.000627943		l	4289	9.69589297739049E-10	0
NTO4	109386		109582	+		✓		7.90952e-05	nc	196	2.09721129351692E-13	1.00502662317981E-05
NTO1v1 (ORF63-SP-1)	108431*	..108829, 110510..*	111450	+	✓	✓	0.00136054		sp	1339	0	0
NTO1v2 (ORF63-SP-1-64)	108431*	..108829, 110510..*	112156	+	✓		0.00136054		sp	2044	0	0
ORF63-L-1	110478*		111450	+	✓	✓	0.0172684	0.00116665	l	1022	0	0	(11); (20)	Northern blot, S1 nuclease		110430-110427, 110338-110343;
ORF63-L-1-64	110478*		112156	+	✓		0.00638409		bi	1728	0	0
ORF63	110494*		111450	+	✓	✓	0.021978		mo	956	0	0	(2); (11); (20); (29)	Northern blot; Northern blot, S1 nuclease, primer ext., 3'RACE	Ellen; Scott; Ellen	110494; 110492	111439;_;111444/11448	1.22kb, 1.67kb; 945; 0.9kb
ORF63-64	110494*		112156	+	✓		0.00858189		bi	1728	0	0	(2); (11); (20)	Northern blot; Northern blot, S1 nuclease, primer ext.	Scott, Ellen; Ellen [ATCC VR-586]	110494; 110492; 110493;_		1,67,kb 1.9kb, 1.8kb
ORF63.5	110819*		111450	+	✓	✓	0.000627943	0.00284743	ppc	631	7.28766287538818E-07	0
ORF63.5-64	110819*		112156	+	✓		0.000627943		bi	1337	7.28766287538818E-07	0
TRO63	111231*		111450	+	✓	✓	0.000104657	0.755675	tr	219	0	0
ORF64-L	111043		112156	+	✓		0.000104657	5.93214e-05	l	925	0	0
ORF64	111456*		112156	+	✓		0.00512821		mo	700	0	0	(2); (11)	Northern blot; Northern blot	Ellen, Scott, Ellen			1.01kb; 1kb
ORF64-S	111528*		112156	+	✓	✓	0.00156986		s	628	1.06248343456627E-13	0
NCO64-1	111527*		112011	+	✓	✓	0.00230246	0.000197738	nc	484	0	0
NCO64-2	111669*		112011	+		✓		0.000177964	nc	342	7.7715611723761E-16	0
ORF64.5	111752*		112156	+	✓	✓	0.00272109	9.88689e-05	ppc	404	0	0
ORF65	112793		112158	-	✓		0.000209314		mo	635	1.00502662317981E-05	0
ORF66	112970		114242	+	✓		0.000732601		mo	1273	0	0.00000000150215692085287	(21); (28)	Northern; RT-PCR linked sequencing	Kawaguchi,_		114238	1.65kb, _
ORF66-67	112970		115606	+	✓		0.000732601		bi	2636	0	0
ORF66-67-68	112970		117735	+	✓		0.000313972		tri	4765	0	0
ORF67	114407		115606	+	✓	✓	0.0767138		mo	1199	0	0	(21); (22)	Northern blot; Northern blot, S1 nuclease, primer ext.	Kawaguchi; Oka (ATCC VR-795)	114406	115617	1.6kb; 1211bp
ORF67-SP	114407	..114919, 115051..	115606	+	✓		0.000941915		sp	1067	0	0
ORF67.5	114831		115606	+	✓		0.000313972		ppc	775	7.30165781170911E-08	0
ORF68	115738		117735	+	✓	✓	0.0825746		mo	1997	0	0	(21)	Northern blot	Kawaguchi			2.15kb
ORF67-68	114407		117735	+	✓	✓	0.0238619		bi	3328	0	0	(21)	Northern blot	Kawaguchi			3.6kb
ORF68.5	116007		117735	+	✓		0.000313972		ppc	1728	1.78722768917616E-07	0
TRO68	117327		117735	+		✓		0.00130507	tr	408	1.00502662317981E-05	0
NTO1v2 (ORF63-SP-1-64)*	121466	…121068, 119387…*	117741	-	✓		0.00136054		sp	2044	0	0

## Sheet: Table S6
Name	TSS	Splice sites	TES	strand	PA	CAP	Type	length	TSS p-value	TES p-value	Prev. detected (Ref.)	Prev. Detected (Technique)	Prev. detected (Strain)	Prev. detected (TSS)	Prev. detected (TES)	Prev. detected (Length)
ORF0-1-L-C	4 ?		1067	+	✓		l	-	-	4.5692116756868E-11
ORF1	989		571	-	✓	✓	mo	418	0	0
ORF0-1-2-L-C	4 ?		1883	+	✓		l	-	-	0
ORF0-1-2-L-C-SP	4 ?	..584, 715..	1883	+	✓		sp	1748	-	0
ORF5-4-SP-S	5517	..5005, 4154..	2585	-	✓		sp	2081	1.27453603226968E-13	0
ORF5-4-SP-2	5688	..5005, 4144..	2585	-	✓		sp	2252	0	0
ORF6-5-4	8643		2585	-	✓		tri	6058	-	0
ORF7-8-9A-9-SP	8482	..9886, 10445..	11980	+	✓	✓	sp	2939	-	0
ORF9A-9-10-11	10740 ?		16137	+	✓		poly	-	-	0
ORF10-11	12069 ?		16137	+	✓		bi	-	-	0
ORF11.2-12-13-14-C	15525 ?		21108	+	✓		c	-	-	4.49640324973188E-14
ORF12-13-L	16024		19407	+	✓		l	3383	0.000193490088021386	0
ORF12-13-SP-2	16147	..16711, 16887..16999, 18636..	19407	+	✓		sp	1447	0	0
ORF14	21150		19415	-	✓		mo	1735	-	1.00502662317981E-05	(14)	Northern, S1, primer ext.	Oka	21150	19417	1733
ORF13.5-14-C	19070		21108	+	✓		c	2038	0	4.49640324973188E-14
ORF12-13-14-C-SP	16147	..16711, 20661..	21108	+	✓		c	1011	0	4.49640324973188E-14
ORF12-17-C-SP	16147	..16711, 20661..	25533	+	✓		c	5436	0	0
ORF20-19-18	30546		25450	-	✓		tri	5096	0	0
ORF21.5-AT	32820		34385	+	✓		at	1565	0	0
ORF21-AT-2	30681		34385	+	✓		at	3704	0	0
ORF22	33969		42397 ?	+	✓		mo	-	1.00502662317981E-05	-
NCO22	34146		34385	+		✓	nc	239	5.24024973413972E-08	7.30165781170911E-08
ORF23-AT	43187		42287	-	✓		at	900	0	7.8055988933845E-05
ORF24-23-AT	44035		42287	-	✓		at	1748	0	7.8055988933845E-05
ORF24-SP-AT	44035	..43827, 43504..	43197	-	✓	✓	sp	515	0	0
ORF24-23-SP1	44035	..43827, 43504..	42413	-	✓	✓	sp	1299	0	0
ORF25-24-SP	44756	..43951, 43862..43827, 43504..	43197	-	✓	✓	sp	1147	0	0
NCO25-SP	44756	..44724, 44637..	44437	-		✓	nc	232	0.179770677194405	0
NCO25	44756		44437	-		✓	nc	319	0.179770677194405	0
ORF23-24-25-26-27-C	41829		47254	+	✓		c	-	-	0
ORF24-25-26-27-C	43052		47254	+	✓		c	4202	1.27505199098987E-06	0
ORF26-27	44196		47254	+	✓		bi	3058	0.000763835209025454	0
ORF27-26-25-24-C	47162		43128	-	✓		c	4034	-	0
ORF27-26-25-24-C-SP	47162	..46144,44640..	43128	-	✓		c	2530	-	0
ORF28-27-26-25-24-C	51468		43128	-	✓		c	8340	-	0
ORF28-27-26-25-24-C-SP	51468	..48683,44640..	43128	-	✓		sp	4297	-	0
ORF31.5	59074		59664	+	✓	✓	ppc	590	3.82066398518788E-08	0
ORF32.5	60076		60225	+		✓	ppc	149	0	0
ORF32.5-AT	60076		60525	+	✓	✓	at	449	0	1.53950128289893E-06
ORF35-34	64826		61905	-	✓		bi	2921	-	-
ORF36-35-34-33	66022?		60291	-	✓		poly	-	-	0
ORF34-35-36-C	61982 ?		65883	+	✓	✓	c	-	-	0
ORF37-38-39-C	66012		71395	+	✓		c	5383	-	2.33146835171283E-15
ORF39	70565 ?		71395	+	✓		mo	-	-	2.33146835171283E-15
NCO40	71477		72942	+	✓	✓	nc	1465	1.00502662317981E-05	-
ORF40	71477		76832	+	✓		bi	5355	0	-	(2)	Northern	Ellen			5.19kb
ORF40-41-42-C	71477		78576	+	✓		c	7099	0	0
ORF43-44-SP	77736	..77869, 78149..	81526	+	✓	✓	sp	3510	3.34208473987685E-05	1.27505199098987E-06
ORF46-47-48-49-SP	82710	..85452, 86012..	86516	+	✓		sp	3246	0	0
ORF48-49-S-1-SP	84527	..85452, 86012..	86516	+	✓		sp	1432	1.5327492830508E-08	0
ORF48-49-S-2-SP	84580	..85452, 86012..	86516	+	✓		sp	1376	3.77475828372553E-15	0
ORF48-49-SP	84058	..85452, 86012..	86516	+	✓	✓	sp	1898	0	0
ORF48-AS-2	85071		84833	-		✓	as	238	9.11159590111232E-06	1.00502662317981E-05
ORF48-AS-1	85908		84776	-	✓		as	1132	-	-
ORF50D	87925	..87437, 86981..	86528	-	✓	✓	sp	941	0	0
ORF50C	87925	..87437, 86781..	86528	-	✓	✓	sp	741	0	0	(23)	Northern, BAC mutagenesis	pOKA		1100	0.6kb
ORF52-51-50-C	92534 ?		86528	-	✓		c	-	-	0
ORF52-L	90348 ?		92858	+	✓		l	-	-	0
ORF52.5	92029		92858	+	✓		ppc	829	1.78722768917616E-07	0
ORF51-52	87230 ?		92858	+	✓		bi	-	-	0
ORF54-53-SP	96224	..95376, 94948..	92834	-	✓		sp	2962	3.69965125213145E-06	0
ORF54.5-53-SP	95754	..95376, 94948..	92834	-	✓		sp	2492	9.93098911994394E-08	0
ORF55	95765 ?		98651	+	✓		mo	-	0.000193490088021386	0
ORF55-56	95761		99371	+	✓		bi	3610	0.000193490088021386	0
ORF57-56-55-54-53-SP-1	99831	..99503, 96502..	92834	-	✓		sp	3996	0	0
ORF57-56-55-54-53-SP-2	99831	..99148, 96502..	92834	-	✓		sp	4351	0	0
ORF57-56-55-54-53-SP-3	99831	..99503, 96502..95349, 94948..	92834	-	✓		sp	3595	0	0
NCO58	100278		99863	-	✓		nc	415	0	0
ORF60-59-58-57-56-55-54-53-SP	101708	..99503, 96502..	92834	-	✓		sp	5873	0	0
ORF61-60-59-58-57-SP-1	104550	..103391, 101708..	99371	-	✓		sp	3496	0	0
ORF61-60-59-58-57-SP-2	104550	..103024, 101708..	99371	-	✓		sp	3863	0	0
ORF61-60-59-58-57-SP-3	104550	..102630, 101708..	99371	-	✓		sp	4257	0	0
ORF62-63-64-C	105117 ?		112156	+	✓		c	-	-	0
VLT-1	99955*	..100252,100531..100641,102421..102483,102854..102982,104294..104432,104769..*	104837	+	✓		nc	806	-	7.85571052652756E-10	13	Illumina, Western
VLT-2	101412*	..101727,102421..102483,102854..102982,104294..104555,104769..*	104837	+	✓		nc	834	4.27150295878587E-06	7.85571052652756E-10	13	Illumina, Western
VLT-3	102060*	..102093,102421..102483,102854..102982,103828..103923,104294..104432,104769..*	104837	+	✓		nc	524	-	7.85571052652756E-10	13	Illumina, Western
VLT-4	103846	..103923,104294..104432,104769..	104837	+		✓	nc	283	1.19707342900455E-05	7.85571052652756E-10	13	Illumina, Western
ORF63.4	110887		111450	+	✓		ppc	563	1.78722768917616E-07	0
ORF63.4-64	110887		112156	+	✓		ppc, bi	1269	1.78722768917616E-07	0
ORF63-L-5-C	104685*	..104823, 110510..*	111450	+	✓		c	1080	7.8055988933845E-05	0
ORF63-L-5-64-C	104685*	..104823, 110510..*	112156	+	✓		c	1784	7.8055988933845E-05	0
ORF65-S	112664		112158	-	✓	✓	mo	506	1.27505199098987E-06	0
ORF65-TR	112332		112158	-	✓	✓	tr	174	0	0
ORF63.4	119010		118447	-	✓	✓	ppc	563	7.28766287538818E-07	0
ORF63.4-64	119010		117741	-	✓		ppc, bi	1269	7.28766287538818E-07	0
ORF63-L-3-SP-2	109259	..109391, 110510..*	111450	+		✓	sp	1072	3.52895357380589E-09	0
ORF63-L-3-64-SP-2	109259	..109391, 110510..*	112156	+		✓	sp	1778	3.52895357380589E-09	0
ORF63-L-3-64-SP-2	120638	…120506, 119387…	117741	-		✓	sp	1778	0.00551726033966904	0
ORF63-L-3-SP-2	120638	…120506, 119387…	118447	-		✓	sp	1072	0.00551726033966904	0
ORF63-L-2-SP	109588	…109616,109939.. 109990,110510.. *	111450	+	✓	✓	sp	1019	7.55146250086547E-06	0
ORF63-L-2-64-SP	109588	…109616,109939.. 109990,110510.. *	112156	+	✓	✓	sp	1725	7.55146250086547E-06	0
ORF-63-L-2-SP	120309	…120281, 119958.. 119907,119387.. *	118447	-	✓		sp	1019	3.34208473987685E-05	0
ORF-63-L-2 64-SP	120309	…120281, 119958.. 119907,119387.. *	117741	-	✓		sp	1725	3.34208473987685E-05	0
VLT-ORF63-C1	101412*	..101727,102421..102483,102854..102982,103828..103923,104294..104432,104769..104823,110510..	111450	+	✓	✓	c	1732	-	0
VLT-ORF63-C2	101520*	..101727,102421..102483,102854..102982,103828..103923,104294..104432,104769..104823,110510..	111450	+	✓	✓	c	1624	-	0
VLT-ORF63-ORF64-C1	101412*	..101727,102421..102483,102854..102982,103828..103923,104294..104432,104769..104823,110510..	112156	+	✓		c	2438	-	0
VLT-ORF63-ORF64-C2	101520*	..101727,102421..102483,102854..102982,103828..103923,104294..104432,104769..104823,110510..	112156	+	✓		c	2330	-	0
VLT-ORF63-C3	102060*	..102093,102421..102483,102854..102982,103828..103923,104294..104432,104769..104823,110510..*	111450	+	✓		c	1450	-	0
VLT-ORF63-ORF64-C3	102060*	..102093,102421..102483,102854..102982,103828..103923,104294..104432,104769..104823,110510..*	112156	+	✓		c	2156	-	0
VLT-ORF63-C4	99955*	..100276,101163..101291,102421..102483,102854..102982,103828..103923,104294..104432,104769..104823,110510..	111450	+		✓	c	-	-	0
VLT-ORF63-C5	96860 ?	..97193,102421..102483,102854..102982,103828..103923,104294..104432,104769..104823,110510..	111450	+	✓		c	-	-	0
VLT-ORF63-C6	93679 ?	..93726,102421..102483,102854..102982,103828..103923,104294..104432,104769..104823,110510..	111450	+	✓		c	-	-	0
VLT-ORF63-64-C6	93679 ?	..93726,102421..102483,102854..102982,103828..103923,104294..104432,104769..104823,110510..	112156	+	✓		c	-	-	0

## Sheet: Table S7
Transcript	TSS	TES	Strand	Motif	Motif type	Motif start	Motif end	Distance
ORF0-1-2-C	160	1883	+	CGGGGC	GC	68	73	92
ORF0-1-2-C	160	1883	+	GCGGGG	GC	67	72	93
ORF0-1-2-C	160	1883	+	GGGGCG	GC	69	74	91
ORF0-1-C	160	1067	+	CGGGGC	GC	68	73	92
ORF0-1-C	160	1067	+	GCGGGG	GC	67	72	93
ORF0-1-C	160	1067	+	GGGGCG	GC	69	74	91
ORF0-1-SP	160	1067	+	CGGGGC	GC	68	73	92
ORF0-1-SP	160	1067	+	GCGGGG	GC	67	72	93
ORF0-1-SP	160	1067	+	GGGGCG	GC	69	74	91
ORF0-1-C	160	1067	+	AATAAA	PAS	1054	1059	8
ORF0-1-SP	160	1067	+	AATAAA	PAS	1054	1059	8
ORF0-1-2-C	160	1883	+	AATAAA	PAS	1857	1862	21
TRO0	666	1067	+	CTATAT	TATA	633	638	33
TRO0	666	1067	+	GCTATA	TATA	632	637	34
TRO0	666	1067	+	TATATA	TATA	634	639	32
TRO0	666	1067	+	AATAAA	PAS	1054	1059	8
ORF2	1158	1883	+	AATAAA	PAS	1857	1862	21
TRO2	1669	1868	+	GCGGGG	GC	1562	1567	107
TRO2	1669	1868	+	GGCGGG	GC	1561	1566	108
TRO2	1669	1868	+	AATAAA	PAS	1857	1862	6
ORF3	2487	1870	-	GGCGGG	GC	2535	2540	53
ORF3	2487	1870	-	GGGCGG	GC	2536	2541	54
ORF3	2487	1870	-	AATAAA	PAS	1890	1895	20
ORF4	4181	2585	-	GCGGGG	GC	4223	4228	47
ORF4-3	4181	1870	-	GCGGGG	GC	4223	4228	47
ORF4-AT	4181	2750	-	GCGGGG	GC	4223	4228	47
ORF4	4181	2585	-	CCTATA	TATA	4208	4213	32
ORF4	4181	2585	-	CTATAA	TATA	4207	4212	31
ORF4	4181	2585	-	TATAAA	TATA	4206	4211	30
ORF4-3	4181	1870	-	CCTATA	TATA	4208	4213	32
ORF4-3	4181	1870	-	CTATAA	TATA	4207	4212	31
ORF4-3	4181	1870	-	TATAAA	TATA	4206	4211	30
ORF4-AT	4181	2750	-	CCTATA	TATA	4208	4213	32
ORF4-AT	4181	2750	-	CTATAA	TATA	4207	4212	31
ORF4-AT	4181	2750	-	TATAAA	TATA	4206	4211	30
ORF4-3	4181	1870	-	AATAAA	PAS	1890	1895	20
ORF4	4181	2585	-	AATAAA	PAS	2586	2591	1
ORF4	4181	2585	-	AATAAA	PAS	2597	2602	12
ORF4-AT	4181	2750	-	AATAAA	PAS	2777	2782	27
ORF5-4-3-SP	5517	1870	-	AATAAA	PAS	1890	1895	20
ORF5-4-S	5517	2585	-	AATAAA	PAS	2586	2591	1
ORF5-4-S-SP-1	5517	2585	-	AATAAA	PAS	2586	2591	1
ORF5-4-S	5517	2585	-	AATAAA	PAS	2597	2602	12
ORF5-4-S-SP-1	5517	2585	-	AATAAA	PAS	2597	2602	12
ORF5-4	5688	2585	-	AATAAA	PAS	2586	2591	1
ORF5-4-SP-1	5688	2585	-	AATAAA	PAS	2586	2591	1
ORF5-4-SP-2	5688	2585	-	AATAAA	PAS	2586	2591	1
ORF5-4	5688	2585	-	AATAAA	PAS	2597	2602	12
ORF5-4-SP-1	5688	2585	-	AATAAA	PAS	2597	2602	12
ORF5-4-SP-2	5688	2585	-	AATAAA	PAS	2597	2602	12
ORF5-4-AT	5688	2750	-	AATAAA	PAS	2777	2782	27
ORF7	8482	9403	+	AATAAA	PAS	9394	9399	4
ORF7	8482	9403	+	TATAAA	PAS	9382	9387	16
ORF9A-9	10374	11980	+	AATAAA	PAS	11959	11964	16
ORF9A-9	10374	11980	+	AATAAA	PAS	11963	11968	12
ORF9A-9	10374	11980	+	TATAAA	PAS	11971	11976	4
ORF9A-9	10451	11980	+	GCGCCG	GC	10388	10393	63
ORF9A-9-10	10451	13434	+	GCGCCG	GC	10388	10393	63
ORF9A-9	10451	11980	+	ATATAA	TATA	10420	10425	31
ORF9A-9	10451	11980	+	TATAAA	TATA	10421	10426	30
ORF9A-9-10	10451	13434	+	ATATAA	TATA	10420	10425	31
ORF9A-9-10	10451	13434	+	TATAAA	TATA	10421	10426	30
ORF9A-9	10451	11980	+	AATAAA	PAS	11959	11964	16
ORF9A-9	10451	11980	+	AATAAA	PAS	11963	11968	12
ORF9A-9-10	10451	13434	+	AATAAA	PAS	13416	13421	13
ORF9A-9	10451	11980	+	TATAAA	PAS	11971	11976	4
ORF8	10740	9411	-	ATATAA	TATA	10770	10775	35
ORF8	10740	9411	-	TATAAA	TATA	10769	10774	34
ORF8	10740	9411	-	AATAAA	PAS	9426	9431	15
ORF9	10949	11980	+	ATAAAA	TATA	10918	10923	31
ORF9	10949	11980	+	CCTATA	TATA	10915	10920	34
ORF9	10949	11980	+	CTATAA	TATA	10916	10921	33
ORF9	10949	11980	+	TAAAAG	TATA	10919	10924	30
ORF9	10949	11980	+	TATAAA	TATA	10917	10922	32
ORF9-10	10949	13427	+	ATAAAA	TATA	10918	10923	31
ORF9-10	10949	13427	+	CCTATA	TATA	10915	10920	34
ORF9-10	10949	13427	+	CTATAA	TATA	10916	10921	33
ORF9-10	10949	13427	+	TAAAAG	TATA	10919	10924	30
ORF9-10	10949	13427	+	TATAAA	TATA	10917	10922	32
ORF9	10949	11980	+	AATAAA	PAS	11959	11964	16
ORF9	10949	11980	+	AATAAA	PAS	11963	11968	12
ORF9-10	10949	13427	+	AATAAA	PAS	13416	13421	6
ORF9	10949	11980	+	TATAAA	PAS	11971	11976	4
ORF10	12069	13427	+	TAAATA	TATA	12038	12043	31
ORF10	12069	13427	+	AATAAA	PAS	13416	13421	6
ORF11	13529	16137	+	GCGCCG	GC	13458	13463	71
ORF11	13529	16137	+	TATATA	TATA	13499	13504	30
ORF11	13529	16137	+	AATAAA	PAS	16117	16122	15
ORF11.5	14285	16137	+	CGGCGG	GC	14197	14202	88
ORF11.5	14285	16137	+	GCGGCG	GC	14196	14201	89
ORF11.5	14285	16137	+	AATAAA	PAS	16117	16122	15
ORF11.4	14737	16137	+	GCCAAT	CAATT	14639	14644	98
ORF11.4	14737	16137	+	GCGGGC	GC	14687	14692	50
ORF11.4	14737	16137	+	GGCGGG	GC	14686	14691	51
ORF11.4	14737	16137	+	ATAAAT	TATA	14707	14712	30
ORF11.4	14737	16137	+	AATAAA	PAS	16117	16122	15
ORF11.3	14874	16137	+	AATAAA	PAS	16117	16122	15
ORF11.2	15459	16137	+	AATAAA	PAS	16117	16122	15
NCO12	16147	16731	+	AATAAA	PAS	16715	16720	11
ORF12-13	16147	19407	+	AATAAA	PAS	19391	19396	11
ORF12-13-SP-1	16147	19407	+	AATAAA	PAS	19391	19396	11
ORF12-13-SP-2	16147	19407	+	AATAAA	PAS	19391	19396	11
ORF13	18387	19407	+	ATAAAA	TATA	18356	18361	31
ORF13	18387	19407	+	TAAAAG	TATA	18357	18362	30
ORF13	18387	19407	+	TATAAA	TATA	18355	18360	32
ORF13	18387	19407	+	AATAAA	PAS	19391	19396	11
ORF13.5	19070	19407	+	AATAAA	PAS	19391	19396	11
TRO13	19162	19407	+	AATAAA	PAS	19391	19396	11
ORF14-AS-1	20393	20626	+	CTATAT	TATA	20362	20367	31
ORF14-AS-1	20393	20626	+	GCTATA	TATA	20361	20366	32
ORF14-AS-1	20393	20626	+	TATATA	TATA	20363	20368	30
ORF14-AS-2	20393	21165	+	CTATAT	TATA	20362	20367	31
ORF14-AS-2	20393	21165	+	GCTATA	TATA	20361	20366	32
ORF14-AS-2	20393	21165	+	TATATA	TATA	20363	20368	30
ORF14-AS-3	20393	21108	+	CTATAT	TATA	20362	20367	31
ORF14-AS-3	20393	21108	+	GCTATA	TATA	20361	20366	32
ORF14-AS-3	20393	21108	+	TATATA	TATA	20363	20368	30
ORF14-AS-2	20393	21165	+	AATAAA	PAS	21148	21153	12
ORF14-AS-1	20393	20626	+	GATAAA	PAS	20595	20600	26
TRO15	21397	21230	-	AATAAA	PAS	21244	21249	14
TRO15	21397	21230	-	GATAAA	PAS	21248	21253	18
ORF15	22545	21226	-	AATAAA	PAS	21244	21249	18
ORF15	22545	21226	-	GATAAA	PAS	21248	21253	22
ORF16-ORF15	23862	21226	-	AATAAA	PAS	21244	21249	18
ORF16-ORF15	23862	21226	-	GATAAA	PAS	21248	21253	22
ORF18	26594	25539	-	GACCAA	CAATT	26710	26715	121
ORF18-AT	26594	25450	-	GACCAA	CAATT	26710	26715	121
ORF18	26594	25539	-	ATAAAG	TATA	26619	26624	30
ORF18	26594	25539	-	CCTATA	TATA	26622	26627	33
ORF18	26594	25539	-	CTATAA	TATA	26621	26626	32
ORF18	26594	25539	-	TATAAA	TATA	26620	26625	31
ORF18-AT	26594	25450	-	ATAAAG	TATA	26619	26624	30
ORF18-AT	26594	25450	-	CCTATA	TATA	26622	26627	33
ORF18-AT	26594	25450	-	CTATAA	TATA	26621	26626	32
ORF18-AT	26594	25450	-	TATAAA	TATA	26620	26625	31
ORF18-AT	26594	25450	-	AATAAA	PAS	25463	25468	13
ORF18	26594	25539	-	AATAAA	PAS	25550	25555	11
ORF18	26594	25539	-	AATGAA	PAS	25542	25547	3
ORF18	26594	25539	-	GATAAA	PAS	25583	25588	44
NCO19-3	28696	28305	-	GTATAT	TATA	28724	28729	33
NCO19-3	28696	28305	-	AATAAA	PAS	28322	28327	17
NCO19-1	28905	28305	-	ATATAA	TATA	28930	28935	30
NCO19-1	28905	28305	-	TATATA	TATA	28931	28936	31
ORF19-ORF18	28905	25450	-	ATATAA	TATA	28930	28935	30
ORF19-ORF18	28905	25450	-	TATATA	TATA	28931	28936	31
ORF19-ORF18	28905	25450	-	AATAAA	PAS	25463	25468	13
NCO19-1	28905	28305	-	AATAAA	PAS	28322	28327	17
ORF20.5	29397	28993	-	AATAAA	PAS	29005	29010	12
ORF20	30546	28993	-	CCAATC	CAATT	30612	30617	71
ORF20	30546	28993	-	GCCAAT	CAATT	30613	30618	72
ORF20-ORF19-TR	30546	28305	-	CCAATC	CAATT	30612	30617	71
ORF20-ORF19-TR	30546	28305	-	GCCAAT	CAATT	30613	30618	72
ORF20	30546	28993	-	ATATAA	TATA	30572	30577	31
ORF20	30546	28993	-	TATAAA	TATA	30571	30576	30
ORF20	30546	28993	-	TATATA	TATA	30573	30578	32
ORF20-ORF19-TR	30546	28305	-	ATATAA	TATA	30572	30577	31
ORF20-ORF19-TR	30546	28305	-	TATAAA	TATA	30571	30576	30
ORF20-ORF19-TR	30546	28305	-	TATATA	TATA	30573	30578	32
ORF20-ORF19-TR	30546	28305	-	AATAAA	PAS	28322	28327	17
ORF20	30546	28993	-	AATAAA	PAS	29005	29010	12
ORF21	30681	33919	+	TATAAA	PAS	33876	33881	38
ORF21-AT-1	30681	33925	+	TATAAA	PAS	33876	33881	44
ORF21.5	32820	33919	+	CCAATG	CAATT	32680	32685	140
ORF21.5	32820	33919	+	TATAAA	PAS	33876	33881	38
ORF21.4	33594	33919	+	TATAAA	PAS	33876	33881	38
TRO21	33696	33919	+	TATAAA	PAS	33876	33881	38
ORF23-24-25-26-27-C	41829	47254	+	ACCAAT	CAATT	41704	41709	125
ORF23-24-25-26-27-C	41829	47254	+	ACCAAT	CAATT	41768	41773	61
ORF23-24-25-26-27-C	41829	47254	+	AATAAA	PAS	47238	47243	11
ORF23	43187	42413	-	GGGCGG	GC	43229	43234	47
ORF23	43187	42413	-	GGGGCG	GC	43230	43235	48
ORF23	43187	42413	-	AATAAA	PAS	42426	42431	13
ORF24	44035	43128	-	TAAATA	TATA	44060	44065	30
ORF24-23	44035	42413	-	TAAATA	TATA	44060	44065	30
ORF24-AT	44035	43197	-	TAAATA	TATA	44060	44065	30
ORF24-SP	44035	43128	-	TAAATA	TATA	44060	44065	30
ORF24-23	44035	42413	-	AATAAA	PAS	42426	42431	13
ORF24	44035	43128	-	AATAAA	PAS	43141	43146	13
ORF24-SP	44035	43128	-	AATAAA	PAS	43141	43146	13
ORF24-AT	44035	43197	-	AATAAA	PAS	43211	43216	14
ORF25-24	44663	43197	-	AATAAA	PAS	43211	43216	14
ORF25-24-23	44756	42417	-	GACCAA	CAATT	44827	44832	76
ORF25-24-23	44756	42417	-	ATAAAT	TATA	44781	44786	30
ORF25-24-23	44756	42417	-	CTATAA	TATA	44783	44788	32
ORF25-24-23	44756	42417	-	TATAAA	TATA	44782	44787	31
ORF25-24-23	44756	42417	-	AATAAA	PAS	42426	42431	9
ORF27	46084	47254	+	AATAAA	PAS	47238	47243	11
ORF27-S	46177	47254	+	AATAAA	PAS	47238	47243	11
ORF27.5	46678	47254	+	GGCGGC	GC	46606	46611	72
ORF27.5	46678	47254	+	GGGCGG	GC	46605	46610	73
ORF27.5	46678	47254	+	AATAAA	PAS	47238	47243	11
ORF29	50790	54535	+	AATAAA	PAS	54518	54523	12
TRO29	54369	54535	+	AATAAA	PAS	54518	54523	12
ORF31	56672	59664	+	GGGCGG	GC	56537	56542	135
ORF31-31.5-32	56672	60225	+	GGGCGG	GC	56537	56542	135
ORF31-31.5-32-AT	56672	60525	+	GGGCGG	GC	56537	56542	135
ORF31	56672	59664	+	AATAAA	PAS	59643	59648	16
ORF31-31.5-32	56672	60225	+	AATAAA	PAS	60208	60213	12
ORF31-31.5-32-AT	56672	60525	+	AATAAA	PAS	60505	60510	15
ORF31-31.5-32-S	56789	60225	+	TAAAGG	TATA	56759	56764	30
ORF31-S	56789	59664	+	TAAAGG	TATA	56759	56764	30
ORF31-S	56789	59664	+	AATAAA	PAS	59643	59648	16
ORF31-31.5-32-S	56789	60225	+	AATAAA	PAS	60208	60213	12
ORF31.5-32	59074	60225	+	AATAAA	PAS	60208	60213	12
ORF32-L	59562	60225	+	AATAAA	PAS	60208	60213	12
ORF32	59729	60225	+	AATAAA	PAS	60208	60213	12
ORF33.5	61330	60291	-	AATAAA	PAS	60309	60314	18
ORF33.5	61330	60291	-	CATAAA	PAS	60292	60297	1
NCO34	62200	61977	-	GGCGGC	GC	62277	62282	82
NCO34	62200	61977	-	GGGCGG	GC	62278	62283	83
ORF33	62200	60291	-	GGCGGC	GC	62277	62282	82
ORF33	62200	60291	-	GGGCGG	GC	62278	62283	83
ORF33	62200	60291	-	AATAAA	PAS	60309	60314	18
NCO34	62200	61977	-	AATAAA	PAS	61993	61998	16
ORF33	62200	60291	-	CATAAA	PAS	60292	60297	1
ORF33-L	62556	60291	-	AATAAA	PAS	60309	60314	18
ORF33-L	62556	60291	-	CATAAA	PAS	60292	60297	1
ORF34-33-33.5	63936	60291	-	AATAAA	PAS	60309	60314	18
ORF34	63936	61977	-	AATAAA	PAS	61993	61998	16
ORF34-33-33.5	63936	60291	-	CATAAA	PAS	60292	60297	1
ORF35-AS	64393	64825	+	AATAAA	PAS	64800	64805	20
ORF36-37	64393	68631	+	AATAAA	PAS	68611	68616	15
ORF36-37	64393	68631	+	CATAAA	PAS	68595	68600	31
ORF35-AS	64393	64825	+	GATAAA	PAS	64816	64821	4
ORF36-37	64393	68631	+	TATAAA	PAS	68624	68629	2
ORF36-S	64585	65883	+	CGGGGC	GC	64528	64533	57
ORF36-S	64585	65883	+	GGGGCG	GC	64529	64534	56
ORF36.5	64909	65883	+	CGGGGC	GC	64860	64865	49
ORF36.5	64909	65883	+	GGGGCG	GC	64861	64866	48
ORF36.4	65367	65883	+	GACCAA	CAATT	65307	65312	60
ORF36.4	65367	65883	+	GCGGCG	GC	65260	65265	107
ORF37	65988	68629	+	AATAAA	PAS	68579	68584	45
ORF37	65988	68629	+	AATAAA	PAS	68611	68616	13
ORF37	65988	68629	+	CATAAA	PAS	68595	68600	29
ORF37	65988	68629	+	TATAAA	PAS	68624	68629	0
ORF38	70350	68634	-	AATAAA	PAS	68647	68652	13
NCO39	70645	70894	+	GCGGGG	GC	70549	70554	96
NCO39	70645	70894	+	GGCGGG	GC	70548	70553	97
NCO39	70645	70894	+	CTATAA	TATA	70611	70616	34
NCO39	70645	70894	+	TATAAA	TATA	70612	70617	33
ORF40-41	71477	76832	+	AATAAA	PAS	76807	76812	20
ORF41	75790	76832	+	CGGGGC	GC	75649	75654	141
ORF41	75790	76832	+	ATAAAA	TATA	75759	75764	31
ORF41	75790	76832	+	TAAAAG	TATA	75760	75765	30
ORF41	75790	76832	+	AATAAA	PAS	76807	76812	20
NCO43-S	78274	78576	+	AATAAA	PAS	78556	78561	15
ORF44	80320	81532	+	ATAAAA	TATA	80287	80292	33
ORF44	80320	81532	+	ATATAA	TATA	80285	80290	35
ORF44	80320	81532	+	TATAAA	TATA	80286	80291	34
ORF44-45-46-47-48-C	80320	86516	+	ATAAAA	TATA	80287	80292	33
ORF44-45-46-47-48-C	80320	86516	+	ATATAA	TATA	80285	80290	35
ORF44-45-46-47-48-C	80320	86516	+	TATAAA	TATA	80286	80291	34
ORF44-45-46-47-48-C	80320	86516	+	AATAAA	PAS	86499	86504	12
ORF44-45-46-47-48-C	80320	86516	+	GATAAA	PAS	86477	86482	34
ORF44-45-46-47-48-C	80320	86516	+	GATAAA	PAS	86487	86492	24
ORF44	80320	81532	+	TATAAA	PAS	81524	81529	3
ORF42/ORF45-SP-1	82601	76833	-	GACCAA	CAATT	82713	82718	117
ORF42/ORF45-SP-2	82601	76833	-	GACCAA	CAATT	82713	82718	117
ORF42/ORF45-SP-1	82601	76833	-	AATAAA	PAS	76850	76855	17
ORF42/ORF45-SP-2	82601	76833	-	AATAAA	PAS	76850	76855	17
ORF46-47-48-49	82710	86516	+	GACCAA	CAATT	82572	82577	138
ORF46-47-48-49	82710	86516	+	AATAAA	PAS	86499	86504	12
ORF46-47-48-49	82710	86516	+	GATAAA	PAS	86477	86482	34
ORF46-47-48-49	82710	86516	+	GATAAA	PAS	86487	86492	24
ORF48-49	84058	86516	+	AATAAA	PAS	86499	86504	12
ORF48-49	84058	86516	+	GATAAA	PAS	86477	86482	34
ORF48-49	84058	86516	+	GATAAA	PAS	86487	86492	24
ORF48-49-S-1	84527	86516	+	AATAAA	PAS	86499	86504	12
ORF48-49-S-1	84527	86516	+	GATAAA	PAS	86477	86482	34
ORF48-49-S-1	84527	86516	+	GATAAA	PAS	86487	86492	24
ORF48-49-S-2	84580	86516	+	AATAAA	PAS	86499	86504	12
ORF48-49-S-2	84580	86516	+	GATAAA	PAS	86477	86482	34
ORF48-49-S-2	84580	86516	+	GATAAA	PAS	86487	86492	24
ORF48.5-49	84984	86516	+	AATAAA	PAS	86499	86504	12
ORF48.5-49	84984	86516	+	GATAAA	PAS	86477	86482	34
ORF48.5-49	84984	86516	+	GATAAA	PAS	86487	86492	24
ORF49	85851	86516	+	AATAAA	PAS	86499	86504	12
ORF49	85851	86516	+	GATAAA	PAS	86477	86482	34
ORF49	85851	86516	+	GATAAA	PAS	86487	86492	24
ORF50.4	86943	86528	-	AATAAA	PAS	86541	86546	13
ORF50.5	87186	86528	-	AATAAA	PAS	86541	86546	13
ORF50	87925	86528	-	AATAAA	PAS	86541	86546	13
ORF50A	87925	86528	-	AATAAA	PAS	86541	86546	13
ORF50B	87925	86528	-	AATAAA	PAS	86541	86546	13
ORF50-L 1	88010	86528	-	AATAAA	PAS	86541	86546	13
ORF50B-L-1-SP	88010	86528	-	AATAAA	PAS	86541	86546	13
ORF50A-L-1-SP	88010	86528	-	AATAAA	PAS	86541	86546	13
ORF50-L-2	88342	86528	-	AATAAA	PAS	86541	86546	13
ORF50B-L-2-SP	88342	86528	-	AATAAA	PAS	86541	86546	13
ORF50A-L-2-SP	88342	86528	-	AATAAA	PAS	86541	86546	13
ORF54.4-53	94949	92834	-	AATAAA	PAS	92850	92855	16
ORF54.4-53	94949	92834	-	TATAAA	PAS	92879	92884	45
ORF54.5-53	95754	92834	-	ACCAAT	CAATT	95873	95878	124
ORF54.5-53	95754	92834	-	GACCAA	CAATT	95874	95879	125
ORF54.5-53	95754	92834	-	AATAAA	PAS	92850	92855	16
ORF54.5-53	95754	92834	-	TATAAA	PAS	92879	92884	45
ORF57	99831	99371	-	TATAAA	PAS	99371	99376	0
NCO58	100278	99866	-	CCAATG	CAATT	100352	100357	79
NCO58	100278	99866	-	GCCAAT	CAATT	100353	100358	80
ORF58-57	100278	99371	-	CCAATG	CAATT	100352	100357	79
ORF58-57	100278	99371	-	GCCAAT	CAATT	100353	100358	80
NCO58	100278	99866	-	TATATA	TATA	100303	100308	30
ORF58-57	100278	99371	-	TATATA	TATA	100303	100308	30
NCO58	100278	99866	-	AATAAA	PAS	99880	99885	14
ORF58-57	100278	99371	-	TATAAA	PAS	99371	99376	0
ORF59-58-57	101277	99371	-	ATAAAA	TATA	101304	101309	32
ORF59-58-57	101277	99371	-	TAAAAG	TATA	101303	101308	31
ORF59-58-57	101277	99371	-	TATAAA	PAS	99371	99376	0
ORF60-59-58-57	101708	99371	-	ATAAAA	TATA	101735	101740	32
ORF60-59-58-57	101708	99371	-	ATATAA	TATA	101737	101742	34
ORF60-59-58-57	101708	99371	-	TATAAA	TATA	101736	101741	33
ORF60-59-58-57	101708	99371	-	TATATA	TATA	101738	101743	35
ORF60-59-AT	101708	99866	-	ATAAAA	TATA	101735	101740	32
ORF60-59-AT	101708	99866	-	ATATAA	TATA	101737	101742	34
ORF60-59-AT	101708	99866	-	TATAAA	TATA	101736	101741	33
ORF60-59-AT	101708	99866	-	TATATA	TATA	101738	101743	35
ORF60-59-AT	101708	99866	-	AATAAA	PAS	99880	99885	14
ORF60-59-58-57	101708	99371	-	TATAAA	PAS	99371	99376	0
TRO61	103185	102986	-	GCGCCG	GC	103311	103316	131
ORF61.5	104332	102986	-	GCGGGC	GC	104465	104470	138
ORF61.5	104332	102986	-	GGGCGG	GC	104463	104468	136
ORF61	104550	102986	-	ATAAAA	TATA	104576	104581	31
ORF61	104550	102986	-	TATAAA	TATA	104577	104582	32
ORF61-60-59-58-57	104550	99371	-	ATAAAA	TATA	104576	104581	31
ORF61-60-59-58-57	104550	99371	-	TATAAA	TATA	104577	104582	32
ORF61-60-59-58-57	104550	99371	-	TATAAA	PAS	99371	99376	0
ORF62.3	106352	105117	-	AATAAA	PAS	105141	105146	24
ORF62.5	107260	105117	-	AATAAA	PAS	105141	105146	24
NTO1v1	108431	111450	+	GCGCCG	GC	108356	108361	75
NTO1v2	108431	112156	+	GCGCCG	GC	108356	108361	75
NTO1v1	108431	111450	+	AATAAA	PAS	111426	111431	19
NTO1v2	108431	112156	+	AATAAA	PAS	112136	112141	15
NTO1v1	108431	111450	+	TATAAA	PAS	111422	111427	23
NTO2	108432	108859	+	GCGCCG	GC	108356	108361	76
NTO3	108838	109249	+	GCGCCG	GC	108778	108783	60
ORF62	109204	105117	-	CCAATC	CAATT	109319	109324	120
ORF62	109204	105117	-	AATAAA	PAS	105141	105146	24
NTO4	109386	109582	+	GGCGGG	GC	109336	109341	50
ORF62-L	109406	105117	-	AATAAA	PAS	105141	105146	24
ORF63-L-1	110428	111450	+	CGGGGC	GC	110374	110379	54
ORF63-L-1	110428	111450	+	GCGGGC	GC	110292	110297	136
ORF63-L-1	110428	111450	+	GGCGGG	GC	110291	110296	137
ORF63-L-1	110428	111450	+	GGGCGG	GC	110290	110295	138
ORF63-L-1-64	110428	112156	+	CGGGGC	GC	110374	110379	54
ORF63-L-1-64	110428	112156	+	GCGGGC	GC	110292	110297	136
ORF63-L-1-64	110428	112156	+	GGCGGG	GC	110291	110296	137
ORF63-L-1-64	110428	112156	+	GGGCGG	GC	110290	110295	138
ORF63-L-1	110428	111450	+	AATAAA	PAS	111426	111431	19
ORF63-L-1-64	110428	112156	+	AATAAA	PAS	112136	112141	15
ORF63-L-1	110428	111450	+	TATAAA	PAS	111422	111427	23
ORF63	110494	111450	+	CCAATC	CAATT	110411	110416	83
ORF63-64	110494	112156	+	CCAATC	CAATT	110411	110416	83
ORF63	110494	111450	+	CGGGGC	GC	110374	110379	120
ORF63-64	110494	112156	+	CGGGGC	GC	110374	110379	120
ORF63	110494	111450	+	AATAAA	PAS	111426	111431	19
ORF63-64	110494	112156	+	AATAAA	PAS	112136	112141	15
ORF63	110494	111450	+	TATAAA	PAS	111422	111427	23
ORF63.5	110819	111450	+	CGGGGC	GC	110707	110712	112
ORF63.5	110819	111450	+	GCGGGG	GC	110706	110711	113
ORF63.5-64	110819	112156	+	CGGGGC	GC	110707	110712	112
ORF63.5-64	110819	112156	+	GCGGGG	GC	110706	110711	113
ORF63.5	110819	111450	+	AATAAA	PAS	111426	111431	19
ORF63.5-64	110819	112156	+	AATAAA	PAS	112136	112141	15
ORF63.5	110819	111450	+	TATAAA	PAS	111422	111427	23
TRO63	111231	111450	+	AATAAA	PAS	111426	111431	19
ORF-64-L	111231	112156	+	AATAAA	PAS	112136	112141	15
TRO63	111231	111450	+	TATAAA	PAS	111422	111427	23
ORF64	111456	112156	+	GCGCCG	GC	111381	111386	75
ORF64	111456	112156	+	ATAAAT	TATA	111423	111428	33
ORF64	111456	112156	+	TAAATA	TATA	111424	111429	32
ORF64	111456	112156	+	TATAAA	TATA	111422	111427	34
ORF64	111456	112156	+	AATAAA	PAS	112136	112141	15
NCO64-1	111527	112011	+	CAATGG	CAATT	111434	111439	93
NCO64-1	111527	112011	+	GCGCCG	GC	111381	111386	146
NCO64-1	111527	112011	+	AATAAA	PAS	111991	111996	15
ORF64-S	111528	112156	+	CAATGG	CAATT	111434	111439	94
ORF64-S	111528	112156	+	GCGCCG	GC	111381	111386	147
ORF64-S	111528	112156	+	AATAAA	PAS	112136	112141	15
NCO64-2	111669	112011	+	GGGCGG	GC	111597	111602	72
NCO64-2	111669	112011	+	AATAAA	PAS	111991	111996	15
ORF64.5	111752	112156	+	AATAAA	PAS	112136	112141	15
ORF65	112793	112158	-	GGGCGG	GC	112917	112922	129
ORF65	112793	112158	-	AATAAA	PAS	112176	112181	18
ORF66-67	112970	115606	+	AATAAA	PAS	115587	115592	14
ORF66-67-68	112970	117735	+	AATAAA	PAS	117716	117721	14
ORF67	114407	115606	+	ACCAAT	CAATT	114334	114339	73
ORF67-68	114407	117735	+	ACCAAT	CAATT	114334	114339	73
ORF67-SP	114407	115606	+	ACCAAT	CAATT	114334	114339	73
ORF67	114407	115606	+	AATAAA	PAS	115587	115592	14
ORF67-SP	114407	115606	+	AATAAA	PAS	115587	115592	14
ORF67-68	114407	117735	+	AATAAA	PAS	117716	117721	14
ORF67.5	114831	115606	+	AATAAA	PAS	115587	115592	14
ORF68	115738	117735	+	GCGGGG	GC	115688	115693	50
ORF68	115738	117735	+	GGCGGG	GC	115687	115692	51
ORF68	115738	117735	+	GGGCGG	GC	115686	115691	52
ORF68	115738	117735	+	AATAAA	PAS	117716	117721	14
ORF68.5	116007	117735	+	AATAAA	PAS	117716	117721	14
TRO68	117327	117736	+	AATAAA	PAS	117716	117721	15
ORF64.5	118145	117741	-	AATAAA	PAS	117756	117761	15
NCO64-1	118369	117888	-	CAATGG	CAATT	118458	118463	94
ORF64-S	118369	117741	-	CAATGG	CAATT	118458	118463	94
NCO64-1	118369	117888	-	GCGCCG	GC	118511	118516	147
ORF64-S	118369	117741	-	GCGCCG	GC	118511	118516	147
ORF64-S	118369	117741	-	AATAAA	PAS	117756	117761	15
NCO64-1	118369	117888	-	AATAAA	PAS	117901	117906	13
ORF64	118441	117741	-	GCGCCG	GC	118511	118516	75
ORF64	118441	117741	-	ATAAAT	TATA	118469	118474	33
ORF64	118441	117741	-	TAAATA	TATA	118468	118473	32
ORF64	118441	117741	-	TATAAA	TATA	118470	118475	34
ORF64	118441	117741	-	AATAAA	PAS	117756	117761	15
TRO63	118668	118447	-	AATAAA	PAS	118466	118471	19
TRO63	118668	118447	-	TATAAA	PAS	118470	118475	23
ORF64-L	118672	117741	-	AATAAA	PAS	117756	117761	15
TRO63	118672	118447	-	AATAAA	PAS	118466	118471	19
TRO63	118672	118447	-	TATAAA	PAS	118470	118475	23
ORF63.5-64	119078	118447	-	CGGGGC	GC	119185	119190	112
ORF63.5-64	119078	117741	-	CGGGGC	GC	119185	119190	112
ORF63.5-64	119078	118447	-	GCGGGG	GC	119186	119191	113
ORF63.5-64	119078	117741	-	GCGGGG	GC	119186	119191	113
ORF63.5-64	119078	117741	-	AATAAA	PAS	117756	117761	15
ORF63.5-64	119078	118447	-	AATAAA	PAS	118466	118471	19
ORF63.5-64	119078	118447	-	TATAAA	PAS	118470	118475	23
ORF63	119403	118447	-	CCAATC	CAATT	119481	119486	83
ORF63-64	119403	117741	-	CCAATC	CAATT	119481	119486	83
ORF63	119403	118447	-	CGGGGC	GC	119518	119523	120
ORF63-64	119403	117741	-	CGGGGC	GC	119518	119523	120
ORF63-64	119403	117741	-	AATAAA	PAS	117756	117761	15
ORF63	119403	118447	-	AATAAA	PAS	118466	118471	19
ORF63	119403	118447	-	TATAAA	PAS	118470	118475	23
ORF63-L-1	119469	118447	-	CGGGGC	GC	119518	119523	54
ORF63-L-1	119469	118447	-	GCGGGC	GC	119600	119605	136
ORF63-L-1	119469	118447	-	GGCGGG	GC	119601	119606	137
ORF63-L-1	119469	118447	-	GGGCGG	GC	119602	119607	138
ORF63-L-1-64	119469	117741	-	CGGGGC	GC	119518	119523	54
ORF63-L-1-64	119469	117741	-	GCGGGC	GC	119600	119605	136
ORF63-L-1-64	119469	117741	-	GGCGGG	GC	119601	119606	137
ORF63-L-1-64	119469	117741	-	GGGCGG	GC	119602	119607	138
ORF63-L-1-64	119469	117741	-	AATAAA	PAS	117756	117761	15
ORF63-L-1	119469	118447	-	AATAAA	PAS	118466	118471	19
ORF63-L-1	119469	118447	-	TATAAA	PAS	118470	118475	23
ORF62-L	120491	124780	+	AATAAA	PAS	124751	124756	24
NTO4	120511	120314	-	GGCGGG	GC	120556	120561	50
ORF62	120693	124780	+	CCAATC	CAATT	120573	120578	120
ORF62	120693	124780	+	AATAAA	PAS	124751	124756	24
NTO3	121059	120648	-	GCGCCG	GC	121114	121119	60
NTO2	121466	121037	-	GCGCCG	GC	121536	121541	75
NTO1v1	121466	118447	-	GCGCCG	GC	121536	121541	75
NTO1v2	121466	117741	-	GCGCCG	GC	121536	121541	75
NTO1v2	121466	117741	-	AATAAA	PAS	117756	117761	15
NTO1v1	121466	118447	-	AATAAA	PAS	118466	118471	19
NTO1v1	121466	118447	-	TATAAA	PAS	118470	118475	23
ORF62.5	122637	124780	+	AATAAA	PAS	124751	124756	24
ORF62.3	123545	124780	+	AATAAA	PAS	124751	124756	24

## Sheet: Table S8
Transcript name	Overlap type	Overlap size
ORF0-1-C/ORF0-1-SP	H-T	907
ORF0-1-C/ORF0-1-2-C	H-T	907
ORF0-1-C/TRO0	H-T	401
ORF0-1-SP/ORF0-1-C	H-T	907
ORF0-1-SP/ORF0-1-2-C	H-T	907
ORF0-1-SP/TRO0	H-T	401
ORF0-1-2-C/ORF2	H-T	725
ORF0-1-2-C/ORF3	T-T	13
ORF0-1-2-C/ORF4-3	T-T	13
ORF0-1-2-C/ORF5-4-3-SP	T-T	13
ORF2/ORF3	T-T	13
ORF2/ORF4-3	T-T	13
ORF2/ORF5-4-3-SP	T-T	13
ORF3/ORF4-3	H-T	617
ORF3/ORF5-4-3-SP	H-T	617
ORF4-3/ORF5-4-3-SP	H-T	2311
ORF4-3/ORF4	H-T	1596
ORF4-3/ORF5-4-S	H-T	1596
ORF4-3/ORF5-4-S-SP-1	H-T	1596
ORF4-3/ORF5-4	H-T	1596
ORF4-3/ORF5-4-SP-1	H-T	1596
ORF4-3/ORF5-4-SP-2	H-T	1596
ORF4-3/ORF4-AT	H-T	1431
ORF4-3/ORF5-4-AT	H-T	1431
ORF5-4-3-SP/ORF5-4-S	H-T	2932
ORF5-4-3-SP/ORF5-4-S-SP-1	H-T	2932
ORF5-4-3-SP/ORF5-4	H-T	2932
ORF5-4-3-SP/ORF5-4-SP-1	H-T	2932
ORF5-4-3-SP/ORF5-4-SP-2	H-T	2932
ORF5-4-3-SP/ORF5-4-AT	H-T	2767
ORF4/ORF5-4-S	H-T	1596
ORF4/ORF5-4-S-SP-1	H-T	1596
ORF4/ORF5-4	H-T	1596
ORF4/ORF5-4-SP-1	H-T	1596
ORF4/ORF5-4-SP-2	H-T	1596
ORF4/ORF4-AT	H-T	1431
ORF4/ORF5-4-AT	H-T	1431
ORF5-4-S/ORF5-4-S-SP-1	H-T	2932
ORF5-4-S/ORF5-4	H-T	2932
ORF5-4-S/ORF5-4-SP-1	H-T	2932
ORF5-4-S/ORF5-4-SP-2	H-T	2932
ORF5-4-S/ORF5-4-AT	H-T	2767
ORF5-4-S-SP-1/ORF5-4-S	H-T	2932
ORF5-4-S-SP-1/ORF5-4	H-T	2932
ORF5-4-S-SP-1/ORF5-4-SP-1	H-T	2932
ORF5-4-S-SP-1/ORF5-4-SP-2	H-T	2932
ORF5-4-S-SP-1/ORF5-4-AT	H-T	2767
ORF5-4/ORF5-4-SP-1	H-T	3103
ORF5-4/ORF5-4-SP-2	H-T	3103
ORF5-4/ORF5-4-AT	H-T	2938
ORF5-4-SP-1/ORF5-4	H-T	3103
ORF5-4-SP-1/ORF5-4-SP-2	H-T	3103
ORF5-4-SP-1/ORF5-4-AT	H-T	2938
ORF5-4-SP-2/ORF5-4	H-T	3103
ORF5-4-SP-2/ORF5-4-SP-1	H-T	3103
ORF5-4-SP-2/ORF5-4-AT	H-T	2938
ORF4-AT/ORF5-4-AT	H-T	1431
ORF8/ORF9A-9	H-H	289
ORF8/ORF9A-9-10	H-H	289
ORF9A-9-L/ORF9A-9	H-T	1529
ORF9A-9-L/ORF9A-9-10	H-T	1529
ORF9A-9-L/ORF9	H-T	1031
ORF9A-9-L/ORF9-10	H-T	1031
ORF9A-9/ORF9A-9-10	H-T	1529
ORF9A-9/ORF9	H-T	1031
ORF9A-9/ORF9-10	H-T	1031
ORF9/ORF9-10	H-T	1031
ORF9-10/ORF10	H-T	1358
ORF11/ORF11.5	H-T	1852
ORF11/ORF11.4	H-T	1400
ORF11/ORF11.3	H-T	1263
ORF11/ORF11.2	H-T	678
ORF11.5/ORF11.4	H-T	1400
ORF11.5/ORF11.3	H-T	1263
ORF11.5/ORF11.2	H-T	678
ORF11.4/ORF11.3	H-T	1263
ORF11.4/ORF11.2	H-T	678
ORF11.3/ORF11.2	H-T	678
NCO12/ORF12-13	H-T	584
NCO12/ORF12-13-SP-1	H-T	584
NCO12/ORF12-13-SP-2	H-T	584
NCO12/ORF12-13-14-C	H-T	584
ORF12-13/ORF12-13-SP-1	H-T	3260
ORF12-13/ORF12-13-SP-2	H-T	3260
ORF12-13/ORF12-13-14-C	H-T	3260
ORF12-13/ORF13	H-T	1020
ORF12-13/ORF13.5	H-T	337
ORF12-13/TRO13	H-T	245
ORF12-13-SP-1/ORF12-13	H-T	3260
ORF12-13-SP-1/ORF12-13-SP-2	H-T	3260
ORF12-13-SP-1/ORF12-13-14-C	H-T	3260
ORF12-13-SP-1/ORF13	H-T	1020
ORF12-13-SP-1/ORF13.5	H-T	337
ORF12-13-SP-1/TRO13	H-T	245
ORF12-13-SP-2/ORF12-13	H-T	3260
ORF12-13-SP-2/ORF12-13-SP-1	H-T	3260
ORF12-13-SP-2/ORF12-13-14-C	H-T	3260
ORF12-13-SP-2/ORF13	H-T	1020
ORF12-13-SP-2/ORF13.5	H-T	337
ORF12-13-SP-2/TRO13	H-T	245
ORF12-13-14-C/ORF14-AS-3	H-T	715
ORF12-13-14-C/ORF14-AS-2	H-T	715
ORF13/ORF13.5	H-T	337
ORF13/TRO13	H-T	245
ORF13.5/TRO13	H-T	245
ORF14-AS-3/ORF14-AS-2	H-T	715
ORF14-AS-1/ORF14-AS-3	H-T	233
ORF14-AS-1/ORF14-AS-2	H-T	233
ORF15/ORF16-ORF15	H-T	1319
ORF15/NCO15	H-T	640
ORF15/ORF16	H-T	640
ORF16-ORF15/ORF16	H-T	1957
NCO15/ORF16	H-T	640
ORF17/ORF18-AT	T-T	83
ORF17/ORF19-ORF18	T-T	83
ORF18-AT/ORF19-ORF18	H-T	1144
ORF18-AT/ORF18	H-T	1055
ORF19-ORF18/NCO19-1	H-T	600
ORF19-ORF18/ORF20-ORF19-TR	H-T	600
NCO19-2/NCO19-1	H-T	600
NCO19-2/ORF20-ORF19-TR	H-T	600
NCO19-1/ORF20-ORF19-TR	H-T	600
NCO19-3/NCO19-1	H-T	391
NCO19-3/ORF20-ORF19-TR	H-T	391
ORF20-ORF19-TR/ORF20	H-T	1553
ORF20.5/ORF20	H-T	404
ORF21/ORF21-AT-1	H-T	3238
ORF21/ORF21.5	H-T	1099
ORF21/ORF21.4	H-T	325
ORF21/TRO21	H-T	223
ORF21.5/ORF21.4	H-T	325
ORF21.5/TRO21	H-T	223
ORF21.4/TRO21	H-T	223
ORF23-24-25-26-27-C/ORF27	H-T	1170
ORF23-24-25-26-27-C/ORF27-S	H-T	1077
ORF23-24-25-26-27-C/ORF27.5	H-T	576
ORF23-24-25-26-27-C/ORF28	T-T	310
ORF23/ORF24-23	H-T	774
ORF23/ORF25-24-23	H-T	770
ORF23/ORF24	H-T	59
ORF23/ORF24-SP	H-T	59
ORF24-23/ORF25-24-23	H-T	1618
ORF24-23/ORF24	H-T	907
ORF24-23/ORF24-SP	H-T	907
ORF24-23/ORF24-AT	H-T	838
ORF24-23/ORF25-24	H-T	838
ORF24/ORF24-SP	H-T	907
ORF24/ORF24-AT	H-T	838
ORF24/ORF25-24	H-T	838
ORF24-SP/ORF24	H-T	907
ORF24-SP/ORF24-AT	H-T	838
ORF24-SP/ORF25-24	H-T	838
ORF24-AT/ORF25-24	H-T	838
ORF27/ORF27-S	H-T	1077
ORF27/ORF27.5	H-T	576
ORF27/ORF28	T-T	310
ORF27-S/ORF27.5	H-T	576
ORF27-S/ORF28	T-T	310
ORF27.5/ORF28	T-T	310
ORF29/TRO29	H-T	166
ORF31/ORF31-31.5-32	H-T	2992
ORF31/ORF31-31.5-32-AT	H-T	2992
ORF31/ORF31-S	H-T	2875
ORF31/ORF31-31.5-32-S	H-T	2875
ORF31/ORF31.5-32	H-T	590
ORF31/ORF32-L	H-T	102
ORF31-31.5-32/ORF31-31.5-32-AT	H-T	3553
ORF31-31.5-32/ORF31-31.5-32-S	H-T	3436
ORF31-31.5-32/ORF31.5-32	H-T	1151
ORF31-31.5-32/ORF32-L	H-T	663
ORF31-31.5-32/ORF32	H-T	496
ORF31-31.5-32-AT/ORF33.5	T-T	234
ORF31-31.5-32-AT/ORF33	T-T	234
ORF31-31.5-32-AT/ORF33-L	T-T	234
ORF31-31.5-32-AT/ORF34-33-33.5	T-T	234
ORF31-S/ORF31-31.5-32-S	H-T	2875
ORF31-S/ORF31.5-32	H-T	590
ORF31-S/ORF32-L	H-T	102
ORF31-31.5-32-S/ORF31.5-32	H-T	1151
ORF31-31.5-32-S/ORF32-L	H-T	663
ORF31-31.5-32-S/ORF32	H-T	496
ORF31.5-32/ORF32-L	H-T	663
ORF31.5-32/ORF32	H-T	496
ORF32-L/ORF32	H-T	496
ORF33.5/ORF33	H-T	1039
ORF33.5/ORF33-L	H-T	1039
ORF33.5/ORF34-33-33.5	H-T	1039
ORF33/ORF33-L	H-T	1909
ORF33/ORF34-33-33.5	H-T	1909
ORF33/ORF34	H-T	223
ORF33/NCO34	H-T	223
ORF33-L/ORF34-33-33.5	H-T	2265
ORF33-L/ORF34	H-T	579
ORF34-33-33.5/ORF34	H-T	1959
NCO34/ORF34	H-T	223
ORF36/ORF36-37	H-T	1490
ORF36/ORF36-S	H-T	1298
ORF36/ORF36.5	H-T	974
ORF36/ORF36.4	H-T	516
ORF35-AS/ORF36	H-T	432
ORF35-AS/ORF36-37	H-T	432
ORF35-AS/ORF36-S	H-T	240
ORF36-S/ORF36.5	H-T	974
ORF36-S/ORF36.4	H-T	516
ORF36.5/ORF36.4	H-T	516
ORF40-41/ORF41	H-T	1042
ORF42_ORF45-SP-1/ORF42_ORF45-SP-2	H-T	5768
ORF42_ORF45-SP-1/ORF44-45-46-47-48-C	H-H	2281
ORF42_ORF45-SP-2/ORF42_ORF45-SP-1	H-T	5768
ORF42_ORF45-SP-2/ORF44-45-46-47-48-C	H-H	2281
ORF44/ORF44-45-46-47-48-C	H-T	1212
ORF44-45-46-47-48-C/ORF46-47-48-49	H-T	3806
ORF44-45-46-47-48-C/ORF48-49	H-T	2458
ORF44-45-46-47-48-C/ORF48-49-S-1	H-T	1989
ORF44-45-46-47-48-C/ORF48-49-S-2	H-T	1936
ORF44-45-46-47-48-C/ORF48.5-49	H-T	1532
ORF44-45-46-47-48-C/ORF49	H-T	665
ORF46-47-48-49/ORF48-49	H-T	2458
ORF46-47-48-49/ORF48-49-S-1	H-T	1989
ORF46-47-48-49/ORF48-49-S-2	H-T	1936
ORF46-47-48-49/ORF48.5-49	H-T	1532
ORF46-47-48-49/ORF49	H-T	665
ORF48-49/ORF48-49-S-1	H-T	1989
ORF48-49/ORF48-49-S-2	H-T	1936
ORF48-49/ORF48.5-49	H-T	1532
ORF48-49/ORF49	H-T	665
ORF48-49-S-1/ORF48-49-S-2	H-T	1936
ORF48-49-S-1/ORF48.5-49	H-T	1532
ORF48-49-S-1/ORF49	H-T	665
ORF48-49-S-2/ORF48.5-49	H-T	1532
ORF48-49-S-2/ORF49	H-T	665
ORF48.5-49/ORF49	H-T	665
ORF50.4/ORF50.5	H-T	415
ORF50.4/ORF50	H-T	415
ORF50.4/ORF50A	H-T	415
ORF50.4/ORF50B	H-T	415
ORF50.4/ORF50-L 1	H-T	415
ORF50.4/ORF50B-L-1-SP	H-T	415
ORF50.4/ORF50A-L-1-SP	H-T	415
ORF50.4/ORF50-L-2	H-T	415
ORF50.4/ORF50B-L-2-SP	H-T	415
ORF50.4/ORF50A-L-2-SP	H-T	415
ORF50.5/ORF50	H-T	658
ORF50.5/ORF50A	H-T	658
ORF50.5/ORF50B	H-T	658
ORF50.5/ORF50-L 1	H-T	658
ORF50.5/ORF50B-L-1-SP	H-T	658
ORF50.5/ORF50A-L-1-SP	H-T	658
ORF50.5/ORF50-L-2	H-T	658
ORF50.5/ORF50B-L-2-SP	H-T	658
ORF50.5/ORF50A-L-2-SP	H-T	658
ORF50/ORF50A	H-T	1397
ORF50/ORF50B	H-T	1397
ORF50/ORF50-L 1	H-T	1397
ORF50/ORF50B-L-1-SP	H-T	1397
ORF50/ORF50A-L-1-SP	H-T	1397
ORF50/ORF50-L-2	H-T	1397
ORF50/ORF50B-L-2-SP	H-T	1397
ORF50/ORF50A-L-2-SP	H-T	1397
ORF50A/ORF50	H-T	1397
ORF50A/ORF50B	H-T	1397
ORF50A/ORF50-L 1	H-T	1397
ORF50A/ORF50B-L-1-SP	H-T	1397
ORF50A/ORF50A-L-1-SP	H-T	1397
ORF50A/ORF50-L-2	H-T	1397
ORF50A/ORF50B-L-2-SP	H-T	1397
ORF50A/ORF50A-L-2-SP	H-T	1397
ORF50B/ORF50	H-T	1397
ORF50B/ORF50A	H-T	1397
ORF50B/ORF50-L 1	H-T	1397
ORF50B/ORF50B-L-1-SP	H-T	1397
ORF50B/ORF50A-L-1-SP	H-T	1397
ORF50B/ORF50-L-2	H-T	1397
ORF50B/ORF50B-L-2-SP	H-T	1397
ORF50B/ORF50A-L-2-SP	H-T	1397
ORF50-L 1/ORF50B-L-1-SP	H-T	1482
ORF50-L 1/ORF50A-L-1-SP	H-T	1482
ORF50-L 1/ORF50-L-2	H-T	1482
ORF50-L 1/ORF50B-L-2-SP	H-T	1482
ORF50-L 1/ORF50A-L-2-SP	H-T	1482
ORF50B-L-1-SP/ORF50-L 1	H-T	1482
ORF50B-L-1-SP/ORF50A-L-1-SP	H-T	1482
ORF50B-L-1-SP/ORF50-L-2	H-T	1482
ORF50B-L-1-SP/ORF50B-L-2-SP	H-T	1482
ORF50B-L-1-SP/ORF50A-L-2-SP	H-T	1482
ORF50A-L-1-SP/ORF50-L 1	H-T	1482
ORF50A-L-1-SP/ORF50B-L-1-SP	H-T	1482
ORF50A-L-1-SP/ORF50-L-2	H-T	1482
ORF50A-L-1-SP/ORF50B-L-2-SP	H-T	1482
ORF50A-L-1-SP/ORF50A-L-2-SP	H-T	1482
ORF50-L-2/ORF50B-L-2-SP	H-T	1814
ORF50-L-2/ORF50A-L-2-SP	H-T	1814
ORF50B-L-2-SP/ORF50-L-2	H-T	1814
ORF50B-L-2-SP/ORF50A-L-2-SP	H-T	1814
ORF50A-L-2-SP/ORF50-L-2	H-T	1814
ORF50A-L-2-SP/ORF50B-L-2-SP	H-T	1814
ORF54.4-53/ORF54.5-53	H-T	2115
ORF57/ORF58-57	H-T	460
ORF57/ORF59-58-57	H-T	460
ORF57/ORF60-59-58-57	H-T	460
ORF57/ORF61-60-59-58-57	H-T	460
ORF58-57/ORF59-58-57	H-T	907
ORF58-57/ORF60-59-58-57	H-T	907
ORF58-57/ORF61-60-59-58-57	H-T	907
ORF58-57/NCO58	H-T	412
ORF58-57/ORF60-59-AT	H-T	412
ORF59-58-57/ORF60-59-58-57	H-T	1906
ORF59-58-57/ORF61-60-59-58-57	H-T	1906
ORF59-58-57/ORF60-59-AT	H-T	1411
ORF60-59-58-57/ORF61-60-59-58-57	H-T	2337
ORF60-59-58-57/ORF60-59-AT	H-T	1842
ORF61-60-59-58-57/ORF61	H-T	1564
NCO58/ORF60-59-AT	H-T	412
TRO61/ORF61	H-T	199
TRO61/ORF61.5	H-T	199
ORF61.5/ORF61	H-T	1346
ORF62/ORF62-L	H-T	4087
ORF62/ORF63-L-2-SP	H-H	773
ORF62/ORF63-L-2-SP-64	H-H	773
ORF62/ORF62-AS2	H-H	366
ORF62.3/ORF62	H-T	1235
ORF62.3/ORF62.5	H-T	1235
ORF62.3/ORF62-L	H-T	1235
ORF62.4/ORF62	H-T	1888
ORF62.4/ORF62.5	H-T	1888
ORF62.4/ORF62-L	H-T	1888
ORF62.5/ORF62	H-T	2143
ORF62.5/ORF62-L	H-T	2143
ORF62-L/ORF63-L-2-SP	H-H	975
ORF62-L/ORF63-L-2-SP-64	H-H	975
ORF62-L/NTO4	H-H	20
ORF63-L-2-SP/ORF63-L-2-SP-64	H-T	3019
ORF63-L-2-SP/ORF63-L-1	H-T	1022
ORF63-L-2-SP/ORF63-L-1-64	H-T	1022
ORF63-L-2-SP/ORF63	H-T	956
ORF63-L-2-SP/ORF63-64	H-T	956
ORF63-L-2-SP/ORF63.5	H-T	631
ORF63-L-2-SP/ORF63.5-64	H-T	631
ORF63-L-2-SP/TRO63	H-T	219
ORF63-L-2-SP/ORF-64-L	H-T	219
ORF63-L-2-SP-64/ORF63-L-1-64	H-T	1728
ORF63-L-2-SP-64/ORF63-64	H-T	1662
ORF63-L-2-SP-64/ORF63.5-64	H-T	1337
ORF63-L-2-SP-64/ORF-64-L	H-T	925
ORF63-L-2-SP-64/ORF64	H-T	700
ORF63-L-2-SP-64/ORF64-S	H-T	628
ORF63-L-2-SP-64/ORF64.5	H-T	404
ORF62-AS1/ORF62-AS2	H-T	21
ORF63-L-1/ORF63-L-1-64	H-T	1022
ORF63-L-1/ORF63	H-T	956
ORF63-L-1/ORF63-64	H-T	956
ORF63-L-1/ORF63.5	H-T	631
ORF63-L-1/ORF63.5-64	H-T	631
ORF63-L-1/TRO63	H-T	219
ORF63-L-1/ORF-64-L	H-T	219
ORF63-L-1-64/ORF63-64	H-T	1662
ORF63-L-1-64/ORF63.5-64	H-T	1337
ORF63-L-1-64/ORF-64-L	H-T	925
ORF63-L-1-64/ORF64	H-T	700
ORF63-L-1-64/ORF64-S	H-T	628
ORF63-L-1-64/ORF64.5	H-T	404
ORF63/ORF63-64	H-T	956
ORF63/ORF63.5	H-T	631
ORF63/ORF63.5-64	H-T	631
ORF63/TRO63	H-T	219
ORF63/ORF-64-L	H-T	219
ORF63-64/ORF63.5-64	H-T	1337
ORF63-64/ORF-64-L	H-T	925
ORF63-64/ORF64	H-T	700
ORF63-64/ORF64-S	H-T	628
ORF63-64/ORF64.5	H-T	404
ORF63.5/ORF63.5-64	H-T	631
ORF63.5/TRO63	H-T	219
ORF63.5/ORF-64-L	H-T	219
ORF63.5-64/ORF-64-L	H-T	925
ORF63.5-64/ORF64	H-T	700
ORF63.5-64/ORF64-S	H-T	628
ORF63.5-64/ORF64.5	H-T	404
TRO63/ORF-64-L	H-T	219
ORF-64-L/ORF64	H-T	700
ORF-64-L/ORF64-S	H-T	628
ORF-64-L/ORF64.5	H-T	404
ORF64/ORF64-S	H-T	628
ORF64/ORF64.5	H-T	404
NCO64-1/ORF64-S	H-T	483
NCO64-1/NCO64-2	H-T	342
NCO64-1/ORF64.5	H-T	259
ORF64-S/ORF64.5	H-T	404
NCO64-2/ORF64.5	H-T	259
ORF66-67/ORF66-67-68	H-T	2636
ORF66-67/ORF67	H-T	1199
ORF66-67/ORF67-SP	H-T	1199
ORF66-67/ORF67-68	H-T	1199
ORF66-67/ORF67.5	H-T	775
ORF66-67-68/ORF67-68	H-T	3328
ORF66-67-68/ORF68	H-T	1997
ORF66-67-68/ORF68.5	H-T	1728
ORF66-67-68/TRO68	H-T	408
ORF67/ORF67-SP	H-T	1199
ORF67/ORF67-68	H-T	1199
ORF67/ORF67.5	H-T	775
ORF67-SP/ORF67	H-T	1199
ORF67-SP/ORF67-68	H-T	1199
ORF67-SP/ORF67.5	H-T	775
ORF67-68/ORF68	H-T	1997
ORF67-68/ORF68.5	H-T	1728
ORF67-68/TRO68	H-T	408
ORF68/ORF68.5	H-T	1728
ORF68/TRO68	H-T	408
ORF68.5/TRO68	H-T	408
ORF64.5/ORF64-S	H-T	404
ORF64.5/ORF64	H-T	404
ORF64.5/ORF63-64	H-T	404
ORF64.5/ORF63-L-1-64	H-T	404
ORF64.5/ORF63.5-64	H-T	404
ORF64.5/ORF64-L	H-T	404
ORF64.5/ORF63-L-2-SP-64	H-T	404
ORF64.5/NCO64-1	H-T	257
ORF64-S/ORF64	H-T	628
ORF64-S/ORF63-64	H-T	628
ORF64-S/ORF63-L-1-64	H-T	628
ORF64-S/ORF63.5-64	H-T	628
ORF64-S/ORF64-L	H-T	628
ORF64-S/ORF63-L-2-SP-64	H-T	628
ORF64-S/NCO64-1	H-T	481
ORF64/ORF63-64	H-T	700
ORF64/ORF63-L-1-64	H-T	700
ORF64/ORF63.5-64	H-T	700
ORF64/ORF64-L	H-T	700
ORF64/ORF63-L-2-SP-64	H-T	700
ORF63-64/ORF63-L-1-64	H-T	1662
ORF63-64/ORF63-L-2-SP-64	H-T	1662
ORF63-64/ORF63	H-T	956
ORF63-64/ORF63-L-1	H-T	956
ORF63-64/ORF63-L-2-SP	H-T	956
ORF63-L-1-64/ORF63-L-2-SP-64	H-T	1728
ORF63-L-1-64/ORF63-L-1	H-T	1022
ORF63-L-1-64/ORF63-L-2-SP	H-T	1022
ORF63.5-64/ORF63-64	H-T	1337
ORF63.5-64/ORF63-L-1-64	H-T	1337
ORF63.5-64/ORF63-L-2-SP-64	H-T	1337
ORF63.5-64/ORF63	H-T	631
ORF63.5-64/ORF63-L-1	H-T	631
ORF63.5-64/ORF63-L-2-SP	H-T	631
ORF64-L/ORF63-64	H-T	931
ORF64-L/ORF63-L-1-64	H-T	931
ORF64-L/ORF63.5-64	H-T	931
ORF64-L/ORF63-L-2-SP-64	H-T	931
ORF64-L/ORF63	H-T	225
ORF64-L/ORF63-L-1	H-T	225
ORF64-L/ORF63.5-64	H-T	225
ORF64-L/TRO63	H-T	225
ORF64-L/ORF63-L-2-SP	H-T	225
ORF63-L-2-SP-64/ORF63-L-2-SP	H-T	3019
ORF63-L-2-SP-64/ORF62R-L	H-H	975
ORF63-L-2-SP-64/ORF62R	H-H	773
TRO63/ORF63	H-T	221
TRO63/ORF63-L-1	H-T	221
TRO63/ORF63.5-64	H-T	221
TRO63/TRO63	H-T	221
TRO63/ORF63-L-2-SP	H-T	221
ORF63/ORF63-L-1	H-T	956
ORF63/ORF63-L-2-SP	H-T	956
ORF63-L-1/ORF63-L-2-SP	H-T	1022
TRO63/ORF63	H-T	225
TRO63/ORF63-L-1	H-T	225
TRO63/ORF63.5-64	H-T	225
TRO63/ORF63-L-2-SP	H-T	225
ORF63-L-2-SP/ORF62R-L	H-H	975
ORF63-L-2-SP/ORF62R	H-H	773
NTO4/ORF62R-L	H-H	20
ORF62R-L/ORF62R	H-T	4087
ORF62R-L/ORF62R.5	H-T	2143
ORF62R-L/ORF62R.4	H-T	1888
ORF62R-L/ORF62R.3	H-T	1235
ORF62R/ORF62R.5	H-T	2143
ORF62R/ORF62R.4	H-T	1888
ORF62R/ORF62R.3	H-T	1235
ORF62R.5/ORF62R.4	H-T	1888
ORF62R.5/ORF62R.3	H-T	1235
ORF62R.4/ORF62R.3	H-T	1235

## Sheet: Table S9
uORF start	uORF end	uORF length	Distance of STOP from AUG	Strand	uORF STOP
5329	5382	53	55	-	in 5'UTR
5393	5413	20	119	-	in 5'UTR
10454	10594	140	48	+	in 5'UTR
10497	10517	20	125	+	in 5'UTR
18388	18420	32	21	+	in 5'UTR
22491	22520	29	13	-	in 5'UTR
24023	24067	44	82	+	in 5'UTR
24041	24067	26	82	+	in 5'UTR
30687	30710	23	49	+	in 5'UTR
46101	46133	32	57	+	in 5'UTR
59106	59219	113	51	+	in 5'UTR	*
61265	61294	29	36	-	in 5'UTR
64430	64459	29	348	+	in 5'UTR
64569	64583	14	224	+	in 5'UTR	*
84114	84143	29	524	+	in 5'UTR
84150	84278	128	389	+	in 5'UTR
84192	84278	86	389	+	in 5'UTR
84258	84278	20	389	+	in 5'UTR
84403	84432	29	235	+	in 5'UTR
85866	85922	56	304	+	in 5'UTR
85952	85978	26	248	+	in 5'UTR
88149	88166	17	267	-	in 5'UTR	*
88206	88244	38	324	-	in 5'UTR
88206	88253	47	324	-	in 5'UTR
88206	88235	29	324	-	in 5'UTR
101256	101276	20	37	-	in 5'UTR
103935	103970	35	137	-	in 5'UTR
104176	104256	80	378	-	in 5'UTR
104176	104232	56	378	-	in 5'UTR
109234	109263	29	101	-	in 5'UTR	*
109234	109356	122	101	-	in 5'UTR
109284	109349	65	151	-	in 5'UTR
111461	111496	35	69	+	in 5'UTR
112676	112714	38	36	-	in 5'UTR
112676	112735	59	36	-	in 5'UTR
112731	112763	32	91	-	in 5'UTR
115743	115775	32	33	+	in 5'UTR
118401	118436	35	69	-	in 5'UTR
23788	23835	47	-6	-	in ORF
59650	59856	206	-90	+	in ORF	*
59668	59856	188	-90	+	in ORF
62131	62229	98	-7	-	in ORF
82562	82600	38	-31	-	in ORF
101168	101260	92	-51	-	in ORF

[truncated: 1 more sheets: References]
